# Supplementary material for: Crystal structure of 3-acetyl-4H-chromen-4-one
Source: Acta Crystallogr E Crystallogr Commun. 2015 Jun 30;71(Pt 7):o527. doi: 10.1107/S2056989015012098 (PMC4518922; doi:10.1107/S2056989015012098)
Supplement: Supplementary file 1 [file e-71-0o527-sup1.cif]

##############################################################################
#                                                                            #
# This CIF contains the data in a paper accepted for publication in          #
# Acta Crystallographica Section E. It conforms to the requirements of       #
# Notes for Authors for Acta Crystallographica Section E, and has been       #
# peer reviewed under the auspices of the IUCr Commission on Journals.       #
#                                                                            #
# Full details of the Crystallographic Information File format               #
# are given in the paper "The Crystallographic Information File (CIF):       #
# a New Standard Archive File for Crystallography" by S. R. Hall, F. H.      #
# Allen and I. D. Brown [Acta Cryst. (1991), A47, 655-685].                  #
#                                                                            #
# The current version of the core CIF dictionary is obtainable from          #
# ftp://ftp.iucr.org/pub/cif_core.dic.                                       #
#                                                                            #
# Software is freely available for graphical display of the structure(s)     #
# in this CIF. For information consult the CIF software page                 #
# http://www.iucr.org/resources/cif/software.                                #
#                                                                            #
# This file may be used for bona fide research purposes within the           #
# scientific community so long as proper attribution is given to the journal # 
# article from which it was obtained.                                        #
#                                                                            #
##############################################################################
data_General
_audit_creation_method     'by CrystalStructure 4.0'
_journal_date_recd_electronic     2015-06-22
_journal_date_accepted     2015-06-24
_journal_name_full     'Acta Crystallographica, Section E'
_journal_year     2015
_journal_volume     71
_journal_issue      7
_journal_page_first     o527
_journal_page_last     o527
_journal_paper_category     HO
_journal_paper_doi     10.1107/S2056989015012098
_journal_coeditor_code     HB7454
_publ_contact_author_name     'Yoshinobu Ishikawa'
_publ_contact_author_address
;
School of Pharmaceutical Sciences
University of Shizuoka
52-1 Yada, Suruga-ku, Shizuoka 422-8526 Japan
;
_publ_contact_author_email     'ishi206@u-shizuoka-ken.ac.jp'
_publ_contact_author_fax     '+81-542645645'
_publ_contact_author_phone     '+81-542645645'
_publ_section_title
;
Crystal structure of 3-acetyl-4<i>H</i>-chromen-4-one
;
loop_
    _publ_author_name
    _publ_author_footnote
    _publ_author_address
    'Ishikawa, Yoshinobu' .
;
School of Pharmaceutical Sciences
University of Shizuoka
52-1 Yada, Suruga-ku, Shizuoka 422-8526
Japan
;
_publ_section_synopsis     .
data_I
_chemical_name_systematic
;
3-Acetyl-4<i>H</i>-chromen-4-one
;
_chemical_formula_moiety     'C11 H8 O3'
_chemical_formula_sum     'C11 H8 O3'
_chemical_formula_iupac     'C11 H8 O3'
_chemical_formula_weight     188.18
_chemical_melting_point     ?
_symmetry_cell_setting     monoclinic
_symmetry_space_group_name_H-M     'P 21/n'
_symmetry_space_group_name_Hall     '-P 2yn'
loop_
    _symmetry_equiv_pos_site_id
    _symmetry_equiv_pos_as_xyz
    1 '+X,+Y,+Z'
    2 '1/2-X,1/2+Y,1/2-Z'
    3 '-X,-Y,-Z'
    4 '1/2+X,1/2-Y,1/2+Z'
_cell_length_a     8.016(13)
_cell_length_b     25.93(6)
_cell_length_c     4.091(8)
_cell_angle_alpha     90.0000
_cell_angle_beta     94.79(14)
_cell_angle_gamma     90.0000
_cell_volume     847(3)
_cell_formula_units_Z     4
_cell_measurement_reflns_used     25
_cell_measurement_theta_min     15.19
_cell_measurement_theta_max     17.45
_cell_measurement_temperature     100
_exptl_crystal_description     prismatic
_exptl_crystal_colour     colorless
_exptl_crystal_size_max     0.42
_exptl_crystal_size_mid     0.25
_exptl_crystal_size_min     0.20
_exptl_crystal_density_diffrn     1.475
_exptl_crystal_density_meas     ?
_exptl_crystal_density_method     'not measured'
_exptl_crystal_F_000     392.00
_exptl_absorpt_coefficient_mu     0.108
_exptl_absorpt_correction_type     none
_diffrn_ambient_temperature     100
_diffrn_radiation_type     'Mo K\a'
_diffrn_radiation_wavelength     0.71069
_diffrn_measurement_device_type     'Rigaku AFC-7R'
_diffrn_measurement_method     \w
_diffrn_reflns_number     2377
_diffrn_reflns_av_R_equivalents     0.0183
_diffrn_reflns_theta_max     27.59
_diffrn_reflns_theta_full     27.59
_diffrn_measured_fraction_theta_max     0.995
_diffrn_measured_fraction_theta_full     0.995
_diffrn_reflns_limit_h_min     -5
_diffrn_reflns_limit_h_max     10
_diffrn_reflns_limit_k_min     0
_diffrn_reflns_limit_k_max     33
_diffrn_reflns_limit_l_min     -5
_diffrn_reflns_limit_l_max     5
_diffrn_standards_number     3
_diffrn_standards_interval_count     150
_diffrn_standards_decay_%     -0.462
_refine_special_details
;
Refinement was performed using all reflections. The weighted <i>R</i>-factor
(<i>wR</i>) and goodness of fit (<i>S</i>) are based on <i>F</i>^2^.
<i>R</i>-factor (gt) are based on <i>F</i>. The threshold expression of
<i>F</i>^2^ > 2.0 \s(<i>F</i>^2^) is used only for calculating <i>R</i>-factor
(gt).
;
_reflns_number_total     1962
_reflns_number_gt     1510
_reflns_threshold_expression     F^2^>2.0\s(F^2^)
_refine_ls_structure_factor_coef     Fsqd
_refine_ls_R_factor_gt     0.0409
_refine_ls_wR_factor_ref     0.1118
_refine_ls_goodness_of_fit_ref     1.030
_refine_ls_number_reflns     1959
_refine_ls_number_parameters     128
_refine_ls_number_restraints     0
_refine_ls_hydrogen_treatment     constr
_refine_ls_weighting_scheme     calc
_refine_ls_weighting_details
            'w = 1/[\s^2^(Fo^2^)+(0.0509P)^2^+0.3687P] where P=(Fo^2^+2Fc^2^)/3'
_atom_sites_solution_hydrogens     geom
_atom_sites_solution_primary     direct
_atom_sites_solution_secondary     difmap
_refine_ls_shift/su_max     0.000
_refine_diff_density_max     0.310
_refine_diff_density_min     -0.200
_refine_ls_extinction_method     none
_refine_ls_extinction_coef     ?
loop_
    _atom_type_symbol
    _atom_type_description
    _atom_type_scat_dispersion_real
    _atom_type_scat_dispersion_imag
    _atom_type_scat_source
    'C' 'C' 0.0033 0.0016
;
International Tables for Crystallography
(1992, Vol. C, Tables 4.2.6.8 and 6.1.1.4)
;
    'H' 'H' 0.0000 0.0000
;
International Tables for Crystallography
(1992, Vol. C, Table 6.1.1.4)
;
    'O' 'O' 0.0106 0.0060
;
International Tables for Crystallography
(1992, Vol. C, Tables 4.2.6.8 and 6.1.1.4)
;
_computing_data_collection
;
<i>WinAFC Diffractometer Control Software</i> (Rigaku, 1999)
;
_computing_cell_refinement
;
<i>WinAFC Diffractometer Control Software</i> (Rigaku, 1999)
;
_computing_data_reduction
;
<i>WinAFC Diffractometer Control Software</i> (Rigaku, 1999)
;
_computing_structure_solution
;
SIR2008 (Burla, et al., 2007)
;
_computing_structure_refinement
;
SHELXL97 (Sheldrick, 2008)
;
_computing_molecular_graphics
;
CrystalStructure (Rigaku, 2010)
;
_computing_publication_material
;
CrystalStructure (Rigaku, 2010)
;
loop_
    _atom_site_type_symbol
    _atom_site_label
    _atom_site_fract_x
    _atom_site_fract_y
    _atom_site_fract_z
    _atom_site_U_iso_or_equiv
    _atom_site_adp_type
    _atom_site_calc_flag
    _atom_site_refinement_flags
    _atom_site_occupancy
    _atom_site_symmetry_multiplicity
    _atom_site_disorder_assembly
    _atom_site_disorder_group
    O O1 -0.18103(13) 0.09136(4) 1.0184(3) 0.0256(3) Uani d . 1.0 4 . .
    O O2 0.27801(13) 0.14078(4) 0.7749(3) 0.0296(3) Uani d . 1.0 4 . .
    O O3 0.22177(14) 0.01208(4) 1.3956(4) 0.0352(3) Uani d . 1.0 4 . .
    C C1 -0.03986(18) 0.06711(6) 1.1256(4) 0.0239(4) Uani d . 1.0 4 . .
    C C2 0.11774(18) 0.08077(5) 1.0636(4) 0.0212(3) Uani d . 1.0 4 . .
    C C3 0.14176(18) 0.12556(6) 0.8560(4) 0.0210(3) Uani d . 1.0 4 . .
    C C4 -0.01216(18) 0.19777(6) 0.5570(4) 0.0233(4) Uani d . 1.0 4 . .
    C C5 -0.1584(2) 0.22372(6) 0.4646(4) 0.0264(4) Uani d . 1.0 4 . .
    C C6 -0.31159(19) 0.20407(6) 0.5507(4) 0.0268(4) Uani d . 1.0 4 . .
    C C7 -0.31830(18) 0.15967(6) 0.7318(4) 0.0251(4) Uani d . 1.0 4 . .
    C C8 -0.01438(17) 0.15278(5) 0.7452(4) 0.0202(3) Uani d . 1.0 4 . .
    C C9 -0.16842(18) 0.13482(5) 0.8296(4) 0.0212(3) Uani d . 1.0 4 . .
    C C10 0.25597(19) 0.04850(6) 1.2256(4) 0.0232(4) Uani d . 1.0 4 . .
    C C11 0.43401(19) 0.06180(6) 1.1822(5) 0.0270(4) Uani d . 1.0 4 . .
    H H1 -0.0510 0.0374 1.2581 0.0286 Uiso calc R 1.0 4 . .
    H H2 0.0912 0.2105 0.4924 0.0280 Uiso calc R 1.0 4 . .
    H H3 -0.1554 0.2549 0.3429 0.0316 Uiso calc R 1.0 4 . .
    H H4 -0.4124 0.2217 0.4826 0.0322 Uiso calc R 1.0 4 . .
    H H5 -0.4223 0.1463 0.7889 0.0301 Uiso calc R 1.0 4 . .
    H H6A 0.5082 0.0387 1.3165 0.0324 Uiso calc R 1.0 4 . .
    H H7B 0.4557 0.0976 1.2506 0.0324 Uiso calc R 1.0 4 . .
    H H8C 0.4550 0.0579 0.9509 0.0324 Uiso calc R 1.0 4 . .
loop_
    _atom_site_aniso_label
    _atom_site_aniso_U_11
    _atom_site_aniso_U_22
    _atom_site_aniso_U_33
    _atom_site_aniso_U_12
    _atom_site_aniso_U_13
    _atom_site_aniso_U_23
    O1 0.0172(5) 0.0250(6) 0.0351(6) -0.0015(4) 0.0041(5) 0.0048(5)
    O2 0.0169(6) 0.0302(6) 0.0419(7) -0.0011(5) 0.0043(5) 0.0109(5)
    O3 0.0269(6) 0.0319(7) 0.0468(8) 0.0004(5) 0.0032(6) 0.0164(6)
    C1 0.0211(7) 0.0222(7) 0.0282(8) -0.0004(6) 0.0018(6) 0.0013(6)
    C2 0.0183(7) 0.0202(7) 0.0250(8) -0.0003(6) 0.0018(6) -0.0014(6)
    C3 0.0175(7) 0.0213(7) 0.0243(8) -0.0013(6) 0.0026(6) -0.0023(6)
    C4 0.0207(7) 0.0231(7) 0.0261(8) -0.0014(6) 0.0015(6) -0.0012(6)
    C5 0.0273(8) 0.0234(8) 0.0280(8) 0.0021(6) -0.0001(7) 0.0017(7)
    C6 0.0205(8) 0.0310(9) 0.0285(8) 0.0056(6) 0.0000(6) -0.0010(7)
    C7 0.0178(7) 0.0293(8) 0.0283(8) 0.0001(6) 0.0028(6) -0.0031(7)
    C8 0.0175(7) 0.0204(7) 0.0227(8) -0.0003(6) 0.0017(6) -0.0036(6)
    C9 0.0192(7) 0.0206(7) 0.0239(8) -0.0007(6) 0.0023(6) -0.0020(6)
    C10 0.0217(8) 0.0224(7) 0.0253(8) 0.0008(6) 0.0017(6) 0.0001(6)
    C11 0.0193(8) 0.0288(8) 0.0327(9) 0.0018(6) 0.0011(6) 0.0060(7)
_geom_special_details     .
loop_
    _geom_bond_atom_site_label_1
    _geom_bond_atom_site_label_2
    _geom_bond_site_symmetry_1
    _geom_bond_site_symmetry_2
    _geom_bond_distance
    _geom_bond_publ_flag
    O1 C1 . . 1.336(3) no
    O1 C9 . . 1.375(3) no
    O2 C3 . . 1.233(3) no
    O3 C10 . . 1.218(3) no
    C1 C2 . . 1.356(3) no
    C2 C3 . . 1.461(3) no
    C2 C10 . . 1.498(3) no
    C3 C8 . . 1.475(3) no
    C4 C5 . . 1.377(3) no
    C4 C8 . . 1.399(3) no
    C5 C6 . . 1.401(3) no
    C6 C7 . . 1.373(4) no
    C7 C9 . . 1.392(3) no
    C8 C9 . . 1.390(3) no
    C10 C11 . . 1.493(3) no
    C1 H1 . . 0.950 no
    C4 H2 . . 0.950 no
    C5 H3 . . 0.950 no
    C6 H4 . . 0.950 no
    C7 H5 . . 0.950 no
    C11 H6A . . 0.980 no
    C11 H7B . . 0.980 no
    C11 H8C . . 0.980 no
loop_
    _geom_angle_atom_site_label_1
    _geom_angle_atom_site_label_2
    _geom_angle_atom_site_label_3
    _geom_angle_site_symmetry_1
    _geom_angle_site_symmetry_2
    _geom_angle_site_symmetry_3
    _geom_angle
    _geom_angle_publ_flag
    C1 O1 C9 . . . 118.05(15) no
    O1 C1 C2 . . . 126.32(18) no
    C1 C2 C3 . . . 119.10(15) no
    C1 C2 C10 . . . 115.94(17) no
    C3 C2 C10 . . . 124.94(16) no
    O2 C3 C2 . . . 125.01(15) no
    O2 C3 C8 . . . 120.81(18) no
    C2 C3 C8 . . . 114.17(16) no
    C5 C4 C8 . . . 120.61(17) no
    C4 C5 C6 . . . 119.81(19) no
    C5 C6 C7 . . . 121.01(16) no
    C6 C7 C9 . . . 118.14(17) no
    C3 C8 C4 . . . 121.26(16) no
    C3 C8 C9 . . . 120.79(17) no
    C4 C8 C9 . . . 117.95(15) no
    O1 C9 C7 . . . 116.03(16) no
    O1 C9 C8 . . . 121.52(15) no
    C7 C9 C8 . . . 122.45(17) no
    O3 C10 C2 . . . 119.50(17) no
    O3 C10 C11 . . . 120.67(16) no
    C2 C10 C11 . . . 119.82(17) no
    O1 C1 H1 . . . 116.840 no
    C2 C1 H1 . . . 116.843 no
    C5 C4 H2 . . . 119.697 no
    C8 C4 H2 . . . 119.697 no
    C4 C5 H3 . . . 120.092 no
    C6 C5 H3 . . . 120.097 no
    C5 C6 H4 . . . 119.500 no
    C7 C6 H4 . . . 119.487 no
    C6 C7 H5 . . . 120.923 no
    C9 C7 H5 . . . 120.937 no
    C10 C11 H6A . . . 109.476 no
    C10 C11 H7B . . . 109.464 no
    C10 C11 H8C . . . 109.473 no
    H6A C11 H7B . . . 109.469 no
    H6A C11 H8C . . . 109.475 no
    H7B C11 H8C . . . 109.471 no
loop_
    _geom_torsion_atom_site_label_1
    _geom_torsion_atom_site_label_2
    _geom_torsion_atom_site_label_3
    _geom_torsion_atom_site_label_4
    _geom_torsion_site_symmetry_1
    _geom_torsion_site_symmetry_2
    _geom_torsion_site_symmetry_3
    _geom_torsion_site_symmetry_4
    _geom_torsion
    _geom_torsion_publ_flag
    C1 O1 C9 C7 . . . . -178.13(12) no
    C1 O1 C9 C8 . . . . 1.35(19) no
    C9 O1 C1 C2 . . . . -0.8(3) no
    C9 O1 C1 H1 . . . . 179.2 no
    O1 C1 C2 C3 . . . . -1.2(3) no
    O1 C1 C2 C10 . . . . 177.31(13) no
    H1 C1 C2 C3 . . . . 178.9 no
    H1 C1 C2 C10 . . . . -2.7 no
    C1 C2 C3 O2 . . . . -177.82(14) no
    C1 C2 C3 C8 . . . . 2.4(2) no
    C1 C2 C10 O3 . . . . 1.2(2) no
    C1 C2 C10 C11 . . . . -177.68(13) no
    C3 C2 C10 O3 . . . . 179.57(13) no
    C3 C2 C10 C11 . . . . 0.7(3) no
    C10 C2 C3 O2 . . . . 3.9(3) no
    C10 C2 C3 C8 . . . . -175.94(12) no
    O2 C3 C8 C4 . . . . -2.7(3) no
    O2 C3 C8 C9 . . . . 178.31(13) no
    C2 C3 C8 C4 . . . . 177.09(12) no
    C2 C3 C8 C9 . . . . -1.87(19) no
    C5 C4 C8 C3 . . . . -177.81(13) no
    C5 C4 C8 C9 . . . . 1.2(2) no
    C8 C4 C5 C6 . . . . -2.0(3) no
    C8 C4 C5 H3 . . . . 177.9 no
    H2 C4 C5 C6 . . . . 178.0 no
    H2 C4 C5 H3 . . . . -2.1 no
    H2 C4 C8 C3 . . . . 2.2 no
    H2 C4 C8 C9 . . . . -178.8 no
    C4 C5 C6 C7 . . . . 1.3(3) no
    C4 C5 C6 H4 . . . . -178.7 no
    H3 C5 C6 C7 . . . . -178.7 no
    H3 C5 C6 H4 . . . . 1.3 no
    C5 C6 C7 C9 . . . . 0.4(3) no
    C5 C6 C7 H5 . . . . -179.6 no
    H4 C6 C7 C9 . . . . -179.6 no
    H4 C6 C7 H5 . . . . 0.4 no
    C6 C7 C9 O1 . . . . 178.20(13) no
    C6 C7 C9 C8 . . . . -1.3(3) no
    H5 C7 C9 O1 . . . . -1.8 no
    H5 C7 C9 C8 . . . . 178.7 no
    C3 C8 C9 O1 . . . . 0.0(2) no
    C3 C8 C9 C7 . . . . 179.50(12) no
    C4 C8 C9 O1 . . . . -178.94(12) no
    C4 C8 C9 C7 . . . . 0.5(2) no
    O3 C10 C11 H6A . . . . -3.2 no
    O3 C10 C11 H7B . . . . -123.2 no
    O3 C10 C11 H8C . . . . 116.8 no
    C2 C10 C11 H6A . . . . 175.7 no
    C2 C10 C11 H7B . . . . 55.7 no
    C2 C10 C11 H8C . . . . -64.3 no
loop_
    _geom_hbond_atom_site_label_D
    _geom_hbond_atom_site_label_H
    _geom_hbond_atom_site_label_A
    _geom_hbond_site_symmetry_D
    _geom_hbond_site_symmetry_H
    _geom_hbond_site_symmetry_A
    _geom_hbond_distance_DH
    _geom_hbond_distance_HA
    _geom_hbond_distance_DA
    _geom_hbond_angle_DHA
    C7 H5 O2 . . 1_455 0.95 2.40 3.292(6) 155
    C1 H1 O3 . . 3_558 0.95 2.31 3.264(5) 148
_iucr_refine_instructions_details
;
TITL 3-Acetyl-4H-chromene-4-one
CELL  0.71069 8.01580 25.93310 4.09090 90.000 94.786 90.000
ZERR  4 0.01220 0.05620 0.00780 0.000 0.140 0.000
LATT 1
SYMM .50-X, .50+Y, .50-Z
SFAC C H O
UNIT 44 32 12
SHEL 99999.000000 0.000000
L.S. 25
FMAP 2
PLAN -25
WPDB -2
HTAB
BOND $H
CONF
LIST 4
TEMP -173.0
ACTA
SIZE 0.420 0.250 0.200
WGHT    0.050900    0.368700
FVAR       1.48186
O1    3   -0.181032    0.091358    1.018417    11.00000    0.01722    0.02496 =
         0.03508    0.00478    0.00409   -0.00147
O2    3    0.278008    0.140776    0.774881    11.00000    0.01691    0.03023 =
         0.04190    0.01088    0.00426   -0.00112
O3    3    0.221768    0.012085    1.395629    11.00000    0.02689    0.03187 =
         0.04679    0.01645    0.00320    0.00040
C1    1   -0.039860    0.067112    1.125620    11.00000    0.02114    0.02218 =
         0.02823    0.00127    0.00178   -0.00040
AFIX  43
H1    2   -0.050972    0.037426    1.258135    11.00000   -1.20000
AFIX   0
C2    1    0.117741    0.080766    1.063622    11.00000    0.01832    0.02021 =
         0.02498   -0.00145    0.00179   -0.00031
C3    1    0.141761    0.125564    0.855993    11.00000    0.01745    0.02134 =
         0.02433   -0.00234    0.00261   -0.00129
C4    1   -0.012158    0.197770    0.557043    11.00000    0.02069    0.02314 =
         0.02606   -0.00123    0.00153   -0.00144
AFIX  43
H2    2    0.091195    0.210540    0.492403    11.00000   -1.20000
AFIX   0
C5    1   -0.158399    0.223722    0.464644    11.00000    0.02726    0.02341 =
         0.02805    0.00171   -0.00008    0.00212
AFIX  43
H3    2   -0.155443    0.254859    0.342931    11.00000   -1.20000
AFIX   0
C6    1   -0.311595    0.204071    0.550659    11.00000    0.02051    0.03099 =
         0.02855   -0.00097    0.00003    0.00561
AFIX  43
H4    2   -0.412357    0.221745    0.482558    11.00000   -1.20000
AFIX   0
C7    1   -0.318298    0.159673    0.731825    11.00000    0.01783    0.02926 =
         0.02834   -0.00311    0.00280    0.00005
AFIX  43
H5    2   -0.422295    0.146278    0.788862    11.00000   -1.20000
AFIX   0
C8    1   -0.014379    0.152782    0.745182    11.00000    0.01747    0.02045 =
         0.02267   -0.00356    0.00168   -0.00030
C9    1   -0.168420    0.134823    0.829643    11.00000    0.01915    0.02060 =
         0.02387   -0.00204    0.00229   -0.00070
C10   1    0.255969    0.048496    1.225569    11.00000    0.02175    0.02243 =
         0.02529    0.00005    0.00166    0.00082
C11   1    0.434007    0.061801    1.182157    11.00000    0.01933    0.02881 =
         0.03267    0.00598    0.00109    0.00180
AFIX 137
H6A   2    0.508204    0.038695    1.316536    11.00000   -1.20000
H7B   2    0.455713    0.097558    1.250586    11.00000   -1.20000
H8C   2    0.454956    0.057880    0.950855    11.00000   -1.20000
HKLF 4
REM  3-Acetyl-4H-chromene-4-one
REM R1 =  0.0409 for   1510 Fo > 4sig(Fo)  and  0.0599 for all   1959 data
REM    128 parameters refined using      0 restraints
END
WGHT      0.0509      0.3688
REM Highest difference peak  0.308,  deepest hole -0.200,  1-sigma level  0.047
Q1    1   0.0596  0.1425  0.8122  11.00000  0.05    0.31
Q2    1   0.1844  0.0701  1.1624  11.00000  0.05    0.25
Q3    1   0.1346  0.1000  0.9637  11.00000  0.05    0.24
Q4    1  -0.0820  0.1443  0.8070  11.00000  0.05    0.23
Q5    1  -0.2415  0.1424  0.7340  11.00000  0.05    0.21
Q6    1  -0.2430  0.1526  0.8288  11.00000  0.05    0.20
Q7    1  -0.0162  0.1700  0.6593  11.00000  0.05    0.19
Q8    1   0.0476  0.0806  1.1014  11.00000  0.05    0.17
Q9    1   0.3423  0.0615  1.2233  11.00000  0.05    0.17
Q10   1  -0.2332  0.2165  0.5381  11.00000  0.05    0.16
Q11   1   0.0498  0.0716  1.0270  11.00000  0.05    0.16
Q12   1   0.3922  0.1683  0.8035  11.00000  0.05    0.15
Q13   1   0.3159  0.1193  0.5194  11.00000  0.05    0.14
Q14   1  -0.1678  0.1168  0.9114  11.00000  0.05    0.14
Q15   1  -0.0929  0.2137  0.5638  11.00000  0.05    0.14
Q16   1  -0.2226  0.2025  0.4051  11.00000  0.05    0.14
Q17   1   0.4433  0.1254  0.6035  11.00000  0.05    0.14
Q18   1  -0.3004  0.1339  1.2476  11.00000  0.05    0.14
Q19   1  -0.1142  0.0625  0.6067  11.00000  0.05    0.13
Q20   1  -0.0937  0.0328  1.2381  11.00000  0.05    0.13
Q21   1   0.0891  0.0119  1.7682  11.00000  0.05    0.13
Q22   1  -0.3035  0.1889  0.7115  11.00000  0.05    0.13
Q23   1   0.1778  0.0525  1.6080  11.00000  0.05    0.12
Q24   1   0.3477  0.1181  0.7586  11.00000  0.05    0.12
Q25   1  -0.2046  0.1251  1.1328  11.00000  0.05    0.12
;
