# Supplementary material for: Crystal structure of 3-acetyl-4H-chromen-4-one
Source: Acta Crystallogr E Crystallogr Commun. 2015 Jun 30;71(Pt 7):o527. doi: 10.1107/S2056989015012098 (PMC4518922; doi:10.1107/S2056989015012098)
Supplement: Supplementary file 2 [file e-71-0o527-Isup2.hkl]

# 
# h,k,l, Fc-squared, Fo-squared, sigma(Fo-squared) and status flag 
# 
data_I
_shelx_title ' 3-Acetyl-4H-chromene-4-one' 
_shelx_refln_list_code          4 
_shelx_F_calc_maximum      119.21 
_exptl_crystal_F_000       392.00 
_reflns_d_resolution_high  0.7674 
 
loop_ 
 _symmetry_equiv_pos_as_xyz 
 'x, y, z' 
 '-x+1/2, y+1/2, -z+1/2' 
 '-x, -y, -z' 
 'x-1/2, -y-1/2, z-1/2' 
 
_cell_length_a     8.0158 
_cell_length_b    25.9331 
_cell_length_c     4.0909 
_cell_angle_alpha  90.000 
_cell_angle_beta   94.786 
_cell_angle_gamma  90.000 
 
_shelx_F_squared_multiplier     1.000 
 
loop_ 
 _refln_index_h 
 _refln_index_k 
 _refln_index_l 
 _refln_F_squared_calc 
 _refln_F_squared_meas 
 _refln_F_squared_sigma 
 _refln_observed_status 
   2   0   0     2685.67     2630.91     10.67 o 
   4   0   0      623.97      604.52      4.38 o 
   6   0   0      548.43      542.33      6.51 o 
   8   0   0       19.45       21.62      2.00 o 
  10   0   0        0.95        0.51      3.01 o 
   1   1   0     2531.66     2339.07     10.22 o 
   2   1   0      140.67      144.58      1.46 o 
   3   1   0      546.81      550.39      3.58 o 
   4   1   0        0.11       -1.23      1.78 o 
   5   1   0      166.50      158.14      5.37 o 
   6   1   0      330.96      335.20      5.26 o 
   7   1   0      257.88      250.45      5.16 o 
   8   1   0       54.73       54.06      3.42 o 
   9   1   0        2.10        7.58      1.87 o 
  10   1   0       14.92       16.25      2.14 o 
   1   2   0       17.08       14.07      0.87 o 
   2   2   0      136.27      133.85      1.68 o 
   3   2   0       27.39       20.30      0.99 o 
   4   2   0      256.84      225.01      4.29 o 
   5   2   0      352.75      340.64      3.32 o 
   6   2   0      737.48      724.08      7.46 o 
   7   2   0     1506.31     1479.71     16.33 o 
   8   2   0        2.28       -1.05      2.51 o 
   9   2   0       58.30       69.98      3.77 o 
  10   2   0       40.16       42.42      3.88 o 
   1   3   0     1446.40     1330.80      8.83 o 
   2   3   0      306.55      272.60      2.31 o 
   3   3   0     1278.42     1350.53      7.93 o 
   4   3   0        1.84        1.01      1.33 o 
   5   3   0      163.64      157.57      3.47 o 
   6   3   0     1140.97     1110.37     12.99 o 
   7   3   0      857.96      891.46      9.07 o 
   8   3   0        1.01       -1.26      2.35 o 
   9   3   0       28.46       24.37      2.27 o 
  10   3   0       78.19       82.37      4.75 o 
   0   4   0     3335.77     3089.59     12.73 o 
   1   4   0     3720.25     3442.43     15.26 o 
   2   4   0       10.87        7.78      0.63 o 
   3   4   0       45.18       57.07      1.30 o 
   4   4   0      160.96      150.15      6.38 o 
   5   4   0        2.81        2.79      0.85 o 
   6   4   0      286.95      287.81      4.99 o 
   7   4   0        4.10        2.28      1.58 o 
   8   4   0        4.51        6.12      1.77 o 
   9   4   0        2.87        8.23      1.93 o 
  10   4   0        0.97        3.61      3.05 o 
   1   5   0       92.72       82.85      1.58 o 
   2   5   0      616.52      564.40     10.44 o 
   3   5   0     1990.72     2010.32     12.27 o 
   4   5   0      173.08      166.89      2.23 o 
   5   5   0       10.59        7.34      0.87 o 
   6   5   0        2.84        2.97      1.50 o 
   7   5   0       38.04       45.43      2.77 o 
   8   5   0      130.39      131.37      4.39 o 
   9   5   0      116.90      111.17      4.68 o 
  10   5   0      110.77      115.16      5.13 o 
   0   6   0        9.65        0.89      0.96 o 
   1   6   0       28.15       32.70      1.04 o 
   2   6   0      658.09      672.05      9.85 o 
   3   6   0       38.85       38.36      1.49 o 
   4   6   0     1208.39     1286.66     14.61 o 
   5   6   0       86.53       72.06      1.89 o 
   6   6   0       10.36        5.31      1.56 o 
   7   6   0       35.19       36.33      2.83 o 
   8   6   0       26.69       34.31      2.92 o 
   9   6   0       20.32       16.44      2.30 o 
  10   6   0       50.45       64.57      4.42 o 
   1   7   0       78.91       76.37      1.51 o 
   2   7   0      245.29      241.24      4.15 o 
   3   7   0       55.36       65.35      1.49 o 
   4   7   0     1554.04     1694.57     10.89 o 
   5   7   0        7.56        7.22      1.40 o 
   6   7   0      109.51      111.53      3.56 o 
   7   7   0        4.16        2.94      2.29 o 
   8   7   0        2.45        1.63      1.73 o 
   9   7   0        8.13        7.95      2.02 o 
  10   7   0      109.67      133.36      5.24 o 
   0   8   0      124.88      115.68      2.05 o 
   1   8   0     2810.69     2714.72     12.57 o 
   2   8   0     2888.09     2836.61     29.97 o 
   3   8   0     1588.22     1685.60     10.22 o 
   4   8   0       78.36       95.39      1.90 o 
   5   8   0       51.21       49.99      1.73 o 
   6   8   0       26.31       21.63      1.64 o 
   7   8   0        6.47        8.05      1.65 o 
   8   8   0       17.67       13.78      2.05 o 
   9   8   0        3.56        2.08      2.09 o 
  10   8   0        2.48        3.81      3.24 o 
   1   9   0      361.56      346.80      2.50 o 
   2   9   0        4.90       11.14      0.71 o 
   3   9   0     2019.63     2189.93     14.24 o 
   4   9   0       62.01       69.27      1.72 o 
   5   9   0       75.03       68.54      3.76 o 
   6   9   0       31.14       32.52      2.54 o 
   7   9   0       25.05       19.11      1.84 o 
   8   9   0       61.98       56.58      3.62 o 
   9   9   0       31.12       32.02      2.43 o 
  10   9   0       13.01       11.63      2.45 o 
   0  10   0      389.61      391.00      3.78 o 
   1  10   0      382.77      359.81      2.64 o 
   2  10   0       50.60       46.47      1.37 o 
   3  10   0      664.88      696.84     10.06 o 
   4  10   0      165.44      183.76      2.56 o 
   5  10   0      144.68      148.15      3.65 o 
   6  10   0      131.72      146.19      4.00 o 
   7  10   0       14.85       12.98      1.84 o 
   8  10   0        8.77        8.33      1.85 o 
   9  10   0       12.04       13.01      5.53 o 
   1  11   0       73.01       71.99      1.55 o 
   2  11   0      280.33      273.74      2.91 o 
   3  11   0       41.24       36.49      1.37 o 
   4  11   0       20.89       22.72      1.46 o 
   5  11   0      148.96      138.68      3.73 o 
   6  11   0      289.08      279.34      5.36 o 
   7  11   0      423.54      394.51      6.66 o 
   8  11   0        1.14        0.43      2.50 o 
   9  11   0      175.74      174.40      5.69 o 
   0  12   0       58.49       57.24      2.06 o 
   1  12   0        8.60        7.55      0.76 o 
   2  12   0       12.09       15.86      1.05 o 
   3  12   0       50.46       54.27      1.57 o 
   4  12   0       14.75       11.56      0.95 o 
   5  12   0       68.36       66.54      3.02 o 
   6  12   0        0.16       -2.13      2.23 o 
   7  12   0       92.11       77.56      3.73 o 
   8  12   0       24.85       21.78      2.18 o 
   9  12   0       28.55       39.18      3.58 o 
   1  13   0      148.94      166.06      2.22 o 
   2  13   0      145.97      165.49      2.25 o 
   3  13   0       25.66       22.97      1.61 o 
   4  13   0       18.12       16.74      2.51 o 
   5  13   0       12.13       16.41      1.61 o 
   6  13   0      230.05      225.81      5.04 o 
   7  13   0        4.56        5.12      1.71 o 
   8  13   0       14.81       14.03      2.12 o 
   9  13   0        2.49        0.01      2.68 o 
   0  14   0     4218.31     4501.13     29.52 o 
   1  14   0      365.91      377.19      4.61 o 
   2  14   0       35.11       30.36      1.36 o 
   3  14   0        1.20        0.72      1.20 o 
   4  14   0       27.80       31.34      2.52 o 
   5  14   0       46.35       51.22      2.87 o 
   6  14   0       16.95        9.14      1.73 o 
   7  14   0       29.11       32.47      3.05 o 
   8  14   0        9.66       15.17      2.18 o 
   9  14   0        0.19        3.06      1.95 o 
   1  15   0      118.22      141.17      2.20 o 
   2  15   0        0.23       -1.07      1.10 o 
   3  15   0       88.33       92.73      2.72 o 
   4  15   0       65.48       67.32      2.98 o 
   5  15   0        0.07        1.79      2.16 o 
   6  15   0        0.09        1.23      2.29 o 
   7  15   0      166.22      155.22      4.83 o 
   8  15   0      132.06      106.25      4.69 o 
   9  15   0        0.17        2.68      2.70 o 
   0  16   0       10.59        9.12      1.21 o 
   1  16   0       79.96       66.85      3.23 o 
   2  16   0      138.75      138.14      2.34 o 
   3  16   0       35.10       26.05      1.63 o 
   4  16   0        4.90        4.89      1.51 o 
   5  16   0        0.39       -2.19      2.19 o 
   6  16   0      158.78      146.09      4.51 o 
   7  16   0      176.67      158.08      4.96 o 
   8  16   0       12.14        8.63      2.10 o 
   9  16   0        1.80        0.66      2.75 o 
   1  17   0      172.59      190.97      2.72 o 
   2  17   0       33.26       40.11      1.88 o 
   3  17   0      126.51      114.30      3.52 o 
   4  17   0       32.30       34.45      2.54 o 
   5  17   0        9.34       15.06      1.75 o 
   6  17   0      102.94       91.06      3.89 o 
   7  17   0       27.83       24.54      2.22 o 
   8  17   0        8.12       10.89      1.88 o 
   0  18   0      229.07      242.83      4.38 o 
   1  18   0      588.99      614.97      5.00 o 
   2  18   0       21.28       20.52      1.55 o 
   3  18   0        0.37       -0.41      2.03 o 
   4  18   0        0.01        0.15      2.03 o 
   5  18   0       69.63       67.27      3.32 o 
   6  18   0       70.76       57.30      3.42 o 
   7  18   0       72.85       80.76      4.09 o 
   8  18   0       14.99       12.09      2.11 o 
   1  19   0      163.96      166.29      4.00 o 
   2  19   0       34.60       27.15      2.58 o 
   3  19   0      517.14      532.01      6.82 o 
   4  19   0      385.58      374.07      6.21 o 
   5  19   0        5.17        4.19      1.68 o 
   6  19   0       50.51       52.03      3.35 o 
   7  19   0        3.18        2.06      2.78 o 
   8  19   0       21.88       25.75      2.39 o 
   0  20   0      158.85      161.04      3.99 o 
   1  20   0        3.38        2.15      2.17 o 
   2  20   0        9.48        9.75      1.58 o 
   3  20   0        0.16        1.65      2.24 o 
   4  20   0      681.05      681.05      8.32 o 
   5  20   0        4.95        7.95      1.80 o 
   6  20   0        0.27       -1.35      2.55 o 
   7  20   0        9.26        9.74      2.14 o 
   8  20   0        0.42       -2.81      2.81 o 
   1  21   0        0.00       -2.06      2.06 o 
   2  21   0       25.43       25.20      1.89 o 
   3  21   0        1.45        0.50      1.65 o 
   4  21   0      948.18      934.25      9.86 o 
   5  21   0       46.82       47.83      3.25 o 
   6  21   0       55.24       53.99      3.88 o 
   7  21   0        6.17        5.46      1.96 o 
   8  21   0        7.85        3.53      3.04 o 
   0  22   0       25.48       21.80      1.75 o 
   1  22   0       81.00       84.08      3.40 o 
   2  22   0      597.36      578.51      7.49 o 
   3  22   0      223.14      224.21      5.20 o 
   4  22   0       40.50       38.66      3.36 o 
   5  22   0      106.11      113.00      4.37 o 
   6  22   0        4.12        7.63      2.00 o 
   7  22   0        1.45        3.39      2.71 o 
   1  23   0        2.41        2.54      1.51 o 
   2  23   0      509.92      495.22      7.31 o 
   3  23   0      876.17      874.19      9.61 o 
   4  23   0      253.22      268.38      5.94 o 
   5  23   0       37.81       38.63      2.61 o 
   6  23   0        0.05        1.79      1.92 o 
   7  23   0        0.25       -0.26      2.74 o 
   0  24   0        0.55        0.70      2.13 o 
   1  24   0       53.89       54.00      3.17 o 
   2  24   0      104.64      105.48      4.18 o 
   3  24   0       63.92       65.35      3.97 o 
   4  24   0      134.07      138.87      4.82 o 
   5  24   0      369.07      374.06      7.35 o 
   6  24   0       20.87       26.64      2.42 o 
   7  24   0        2.72        2.16      2.71 o 
   1  25   0       54.72       55.53      3.20 o 
   2  25   0       26.11       26.31      2.20 o 
   3  25   0      153.15      154.91      4.88 o 
   4  25   0       39.60       43.56      3.44 o 
   5  25   0       54.10       63.90      4.02 o 
   6  25   0       14.24       12.57      2.22 o 
   0  26   0       15.21       14.45      2.02 o 
   1  26   0       14.28       14.97      1.84 o 
   2  26   0      176.84      186.86      5.16 o 
   3  26   0       12.84       17.00      2.05 o 
   4  26   0        0.82       -2.73      2.73 o 
   5  26   0        0.60        0.59      2.81 o 
   6  26   0       14.02       13.24      2.17 o 
   1  27   0        9.75        8.68      1.99 o 
   2  27   0      226.00      221.71      5.66 o 
   3  27   0       21.51       25.36      2.25 o 
   4  27   0       21.45       20.46      2.27 o 
   5  27   0        3.57       -0.52      2.79 o 
   6  27   0       10.15        2.17      3.16 o 
   0  28   0      209.55      210.84      5.59 o 
   1  28   0      105.02      109.23      4.51 o 
   2  28   0       20.63       18.81      2.32 o 
   3  28   0       37.14       42.90      3.68 o 
   4  28   0        3.26        2.60      2.93 o 
   5  28   0        0.82        1.95      2.57 o 
   1  29   0       41.97       42.11      3.62 o 
   2  29   0       27.31       29.15      2.47 o 
   3  29   0       46.78       50.61      3.94 o 
   4  29   0       17.99       19.48      2.24 o 
   5  29   0       19.03       21.95      2.34 o 
   0  30   0        6.07        1.19      2.99 o 
   1  30   0      122.65      134.58      5.04 o 
   2  30   0       30.78       30.26      2.55 o 
   3  30   0       62.48       57.21      3.93 o 
   4  30   0        0.83        5.47      1.99 o 
   1  31   0       15.93       14.05      2.14 o 
   2  31   0        0.08        0.24      2.83 o 
   3  31   0        3.95        1.56      2.95 o 
   4  31   0        1.64       -1.13      3.01 o 
   0  32   0        0.87       -2.66      2.66 o 
   1  32   0       26.93       23.34      2.32 o 
   2  32   0       88.54       79.65      4.34 o 
   3  32   0       17.53       12.64      2.33 o 
   1  33   0        4.93        5.74      2.14 o 
   2  33   0       10.40       11.28      2.15 o 
  -9   0   1      154.81      142.19      4.90 o 
  -7   0   1       93.94      100.99      3.67 o 
  -5   0   1       21.32       22.74      2.06 o 
  -3   0   1     1424.42     1382.30     21.69 o 
  -1   0   1     2214.06     1951.78     19.59 o 
   1   0   1      439.64      403.19      3.54 o 
   3   0   1     1019.58     1040.16     13.96 o 
   5   0   1       50.42       48.30      3.09 o 
   7   0   1        2.93        2.62      2.41 o 
   9   0   1       15.51       19.77      2.29 o 
 -10   1   1       14.05       13.07      2.32 o 
  -9   1   1        7.18        6.10      2.09 o 
  -8   1   1      123.93      139.19      4.51 o 
  -7   1   1      205.16      203.71      4.75 o 
  -6   1   1       56.98       60.50      2.92 o 
  -5   1   1      163.42      152.00      6.84 o 
  -4   1   1     1557.76     1571.69     15.16 o 
  -3   1   1     1162.71     1233.22     10.37 o 
  -2   1   1        2.41       -0.01      0.73 o 
  -1   1   1     1801.97     1667.84     61.64 o 
   0   1   1     1581.62     1472.28     11.42 o 
   1   1   1      189.06      175.32      3.74 o 
   2   1   1      395.48      378.08      2.63 o 
   3   1   1      301.95      316.62      3.57 o 
   4   1   1        2.44        4.93      0.72 o 
   5   1   1        0.13        0.08      1.24 o 
   6   1   1       14.28       15.23      1.74 o 
   7   1   1      149.57      141.24      4.38 o 
   8   1   1       10.63        9.57      1.85 o 
   9   1   1       18.15       18.89      2.20 o 
  10   1   1       98.30      114.37      5.14 o 
 -10   2   1      211.37      261.62      6.83 o 
  -9   2   1        0.47       -1.62      2.70 o 
  -8   2   1        0.78       -0.69      2.50 o 
  -7   2   1        1.79        0.15      2.32 o 
  -6   2   1        0.15       -2.07      2.07 o 
  -5   2   1       65.00       59.54      3.01 o 
  -4   2   1      460.84      514.87      4.07 o 
  -3   2   1      130.14      133.66      1.93 o 
  -2   2   1     1690.96     1476.37     14.30 o 
  -1   2   1     2932.80     2668.56     75.83 o 
   0   2   1     2474.75     2460.29     14.89 o 
   1   2   1        5.63        5.16      0.64 o 
   2   2   1      168.34      171.42      1.86 o 
   3   2   1      456.89      450.80     13.50 o 
   4   2   1      154.10      152.09      2.26 o 
   5   2   1      145.70      131.82      2.42 o 
   6   2   1     1600.64     1580.99     16.00 o 
   7   2   1      780.15      784.58      8.93 o 
   8   2   1        1.53       -0.10      2.42 o 
   9   2   1        9.28       13.42      2.11 o 
  10   2   1       17.45       24.94      2.52 o 
 -10   3   1       10.53        7.39      2.50 o 
  -9   3   1        4.80        3.66      2.73 o 
  -8   3   1        3.59        4.07      1.76 o 
  -7   3   1      361.92      342.55      5.97 o 
  -6   3   1        4.76        2.00      2.08 o 
  -5   3   1        4.10        4.00      0.85 o 
  -4   3   1      160.57      162.67      5.13 o 
  -3   3   1       79.92       89.55      1.69 o 
  -2   3   1     1164.76     1106.47     61.99 o 
  -1   3   1      644.18      583.38      4.82 o 
   0   3   1       53.68       45.87      1.96 o 
   2   3   1      595.93      583.89     13.60 o 
   3   3   1      486.66      532.91      4.08 o 
   4   3   1      168.46      201.10      2.52 o 
   5   3   1       96.06       89.24      2.12 o 
   6   3   1      238.80      234.60      4.90 o 
   7   3   1      641.18      647.89      8.20 o 
   8   3   1        2.02        5.07      1.70 o 
   9   3   1      101.21      112.79      4.66 o 
 -10   4   1        4.20        6.93      2.09 o 
  -9   4   1       30.76       33.68      3.31 o 
  -8   4   1       52.97       54.22      3.35 o 
  -7   4   1      371.85      387.22      6.28 o 
  -6   4   1      177.22      178.88      4.13 o 
  -5   4   1       10.36       12.91      0.92 o 
  -4   4   1      652.42      684.10     17.63 o 
  -3   4   1       43.44       44.64      2.99 o 
  -2   4   1       64.77       51.24      2.45 o 
  -1   4   1       94.35       88.58      3.05 o 
   0   4   1    11311.23    10885.94     32.96 o 
   2   4   1       67.11       59.13      1.62 o 
   3   4   1     3638.34     3764.48     18.26 o 
   4   4   1      322.60      334.05      3.16 o 
   5   4   1      535.43      515.84      5.56 o 
   6   4   1      185.23      182.50      4.40 o 
   7   4   1       52.66       52.18      3.32 o 
   8   4   1       96.68       92.82      4.08 o 
   9   4   1        0.67       -2.21      2.69 o 
 -10   5   1        0.22        3.89      1.96 o 
  -9   5   1        0.30       -1.59      2.80 o 
  -8   5   1       28.42       23.92      2.11 o 
  -7   5   1      581.65      559.74      7.44 o 
  -6   5   1      190.42      193.44      4.37 o 
  -5   5   1       33.14       34.54      1.61 o 
  -4   5   1      136.87      163.76      3.82 o 
  -3   5   1        0.00       -0.95      0.95 o 
  -2   5   1      595.34      573.19     18.48 o 
  -1   5   1      237.97      239.26      6.58 o 
   0   5   1    14210.08    13616.89     38.24 o 
   1   5   1      454.95      456.25      3.91 o 
   2   5   1      375.08      389.99      2.82 o 
   3   5   1      441.02      471.84      7.34 o 
   4   5   1       85.01       85.00      2.93 o 
   5   5   1       63.60       60.84      1.98 o 
   6   5   1      441.74      442.43      6.32 o 
   7   5   1      304.31      289.83      5.85 o 
   8   5   1        3.64       -1.82      2.60 o 
   9   5   1        9.48       10.57      2.18 o 
 -10   6   1       38.98       46.10      3.83 o 
  -9   6   1       34.59       30.67      2.41 o 
  -8   6   1        7.05        4.10      1.78 o 
  -7   6   1      378.30      363.00      6.29 o 
  -6   6   1        0.16       -0.16      2.09 o 
  -5   6   1      295.82      265.75      8.33 o 
  -4   6   1      327.30      322.29      5.32 o 
  -3   6   1       66.54       57.48      2.07 o 
  -2   6   1      326.57      325.47      2.57 o 
  -1   6   1       85.57       92.57      1.41 o 
   0   6   1     7765.49     7563.42     29.67 o 
   1   6   1     1461.16     1480.59     14.08 o 
   2   6   1      818.88      815.35      6.17 o 
   3   6   1      164.03      166.10      3.31 o 
   4   6   1       27.31       23.66      1.33 o 
   5   6   1       26.33       23.61      1.28 o 
   6   6   1       60.26       60.30      3.04 o 
   7   6   1      144.82      146.89      4.44 o 
   8   6   1       59.27       54.61      3.59 o 
   9   6   1       50.71       60.27      4.00 o 
 -10   7   1       14.28       13.17      2.33 o 
  -9   7   1        0.96       -2.89      2.89 o 
  -8   7   1        5.14        3.37      2.45 o 
  -7   7   1      113.22      137.61      4.36 o 
  -6   7   1     1578.98     1518.81     15.91 o 
  -5   7   1        2.45        1.79      1.24 o 
  -4   7   1       95.68       91.77      2.20 o 
  -3   7   1      187.78      203.11      5.78 o 
  -2   7   1      336.64      344.41      6.84 o 
  -1   7   1       31.48       33.41      1.07 o 
   0   7   1       16.99       24.03      5.49 o 
   1   7   1        4.30        1.99      0.70 o 
   2   7   1      289.12      300.79      7.93 o 
   3   7   1      462.27      529.19      3.72 o 
   4   7   1        3.26        2.18      0.96 o 
   5   7   1        4.76        4.81      1.33 o 
   6   7   1       96.75      105.66      3.67 o 
   7   7   1      111.66      108.30      4.01 o 
   8   7   1       14.17       15.84      2.06 o 
   9   7   1      103.17      127.61      5.08 o 
 -10   8   1       15.96       16.92      2.36 o 
  -9   8   1       12.39       12.92      2.13 o 
  -8   8   1        5.96        7.40      1.84 o 
  -7   8   1      317.00      299.45      5.75 o 
  -6   8   1      430.01      439.33      6.42 o 
  -5   8   1       67.48       68.69      1.97 o 
  -4   8   1       52.84       38.45      2.98 o 
  -3   8   1      308.83      315.14     10.41 o 
  -2   8   1        2.07        4.30      1.18 o 
  -1   8   1      415.06      426.54      6.86 o 
   0   8   1     1417.09     1493.47     14.45 o 
   1   8   1      587.01      572.00     12.51 o 
   2   8   1       17.09       24.83      1.67 o 
   3   8   1      131.20      123.24      4.52 o 
   4   8   1       12.17       13.66      2.24 o 
   5   8   1        2.75        7.29      1.42 o 
   6   8   1       26.96       25.71      2.52 o 
   7   8   1        0.03        1.77      2.25 o 
   8   8   1       12.02       11.79      2.03 o 
   9   8   1        0.16        4.81      1.92 o 
  -9   9   1       41.93       37.94      2.56 o 
  -8   9   1        8.89        8.87      1.87 o 
  -7   9   1      451.58      441.83      6.95 o 
  -6   9   1      291.04      318.15      5.58 o 
  -5   9   1       76.15       79.46      2.98 o 
  -4   9   1       61.05       62.60      1.96 o 
  -3   9   1        0.73        1.69      1.40 o 
  -2   9   1      126.36      146.33      3.64 o 
  -1   9   1       35.15       40.86      1.32 o 
   0   9   1     1253.71     1356.41     14.34 o 
   1   9   1      269.45      315.25      2.74 o 
   2   9   1       99.78      107.08      1.84 o 
   3   9   1        1.15        1.03      2.17 o 
   4   9   1       67.26       68.12      1.90 o 
   5   9   1        2.20        0.04      2.09 o 
   6   9   1       60.03       49.03      3.01 o 
   7   9   1      111.11      102.88      4.14 o 
   8   9   1       25.93       21.96      2.24 o 
   9   9   1       29.54       37.25      3.20 o 
  -9  10   1       30.52       33.82      2.55 o 
  -8  10   1      119.97       99.37      4.33 o 
  -7  10   1      111.67       94.40      3.95 o 
  -6  10   1        0.54        1.48      2.12 o 
  -5  10   1       12.60       12.85      1.49 o 
  -4  10   1       91.36       99.27      2.94 o 
  -3  10   1     1045.55     1041.35     14.57 o 
  -2  10   1      110.14      110.16      2.38 o 
  -1  10   1        1.68        4.36      0.81 o 
   0  10   1      695.22      741.74      6.59 o 
   1  10   1        0.40       -0.39      1.35 o 
   2  10   1       25.63       20.39      1.27 o 
   3  10   1      207.29      250.83      5.05 o 
   4  10   1       49.22       54.42      2.74 o 
   5  10   1       12.51       14.04      1.59 o 
   6  10   1        5.78        5.09      1.68 o 
   7  10   1        0.12        2.15      1.70 o 
   8  10   1      134.03      148.11      4.85 o 
   9  10   1       17.51       14.47      2.23 o 
  -9  11   1        0.00       -2.81      2.81 o 
  -8  11   1       21.15       17.46      2.04 o 
  -7  11   1      271.59      258.12      5.64 o 
  -6  11   1        0.20       -0.15      2.09 o 
  -5  11   1        8.04        8.24      1.48 o 
  -4  11   1       32.36       27.02      1.65 o 
  -3  11   1       60.96       58.70      1.69 o 
  -2  11   1        7.15        4.11      0.81 o 
  -1  11   1        0.04        0.97      0.96 o 
   0  11   1       37.48       41.81      4.17 o 
   1  11   1       46.81       41.48      1.41 o 
   2  11   1       35.67       40.44      1.41 o 
   3  11   1      284.20      277.19      3.68 o 
   4  11   1      615.73      653.27      4.84 o 
   5  11   1       12.92       15.51      1.61 o 
   6  11   1      180.03      172.63      4.45 o 
   7  11   1       48.11       36.72      3.14 o 
   8  11   1       10.52       11.39      2.10 o 
   9  11   1       23.26       34.66      3.44 o 
  -9  12   1        1.79        4.09      2.89 o 
  -8  12   1        0.12        3.02      2.56 o 
  -7  12   1       20.78       22.58      2.05 o 
  -6  12   1       27.17       22.34      1.76 o 
  -5  12   1       44.40       46.96      2.77 o 
  -4  12   1      171.44      178.77      2.73 o 
  -3  12   1       59.97       58.67      1.72 o 
  -2  12   1      173.15      163.79      2.91 o 
  -1  12   1      558.95      622.66      8.24 o 
   0  12   1      391.20      426.63      3.36 o 
   1  12   1       10.13       11.68      0.83 o 
   2  12   1      865.49      858.73      6.24 o 
   3  12   1        0.71        0.84      1.20 o 
   4  12   1      821.82      861.12      8.01 o 
   5  12   1        9.81        8.19      1.50 o 
   6  12   1      120.29       91.03      3.67 o 
   7  12   1       13.73        3.81      1.92 o 
   8  12   1       17.62       21.90      2.22 o 
   9  12   1        1.42       -2.88      2.88 o 
  -9  13   1       93.65       94.13      4.66 o 
  -8  13   1       21.46       23.91      2.28 o 
  -7  13   1      110.02       98.30      4.19 o 
  -6  13   1        3.43        4.41      1.54 o 
  -5  13   1       12.49       10.40      1.60 o 
  -4  13   1        0.47       -1.97      1.97 o 
  -3  13   1      594.47      645.18      4.60 o 
  -2  13   1      295.70      325.64      3.16 o 
  -1  13   1     1849.99     1990.01     14.41 o 
   0  13   1      218.31      252.83     10.25 o 
   1  13   1      390.68      392.96      3.37 o 
   2  13   1       98.54       90.57      3.47 o 
   3  13   1        0.38       -0.26      1.81 o 
   4  13   1       67.20       74.86      3.03 o 
   5  13   1        1.44        1.56      2.03 o 
   6  13   1       14.76       10.00      1.72 o 
   7  13   1        3.86        0.41      2.71 o 
   8  13   1       15.19       17.76      2.20 o 
   9  13   1        2.29        5.11      1.93 o 
  -9  14   1       11.46       11.36      2.21 o 
  -8  14   1        4.87        1.36      2.82 o 
  -7  14   1       53.89       47.24      3.49 o 
  -6  14   1      143.81      148.08      4.35 o 
  -5  14   1      125.83      118.76      3.76 o 
  -4  14   1      454.07      455.75      6.06 o 
  -3  14   1      185.58      206.85      4.43 o 
  -2  14   1      112.36      107.36      2.10 o 
  -1  14   1        6.49       13.01      0.89 o 
   0  14   1        0.73        1.57      1.03 o 
   1  14   1       26.52       19.83      1.33 o 
   2  14   1       77.97       77.62      1.92 o 
   3  14   1      108.13       92.56      2.18 o 
   4  14   1        6.36        8.86      1.58 o 
   5  14   1       23.15       28.86      2.62 o 
   6  14   1        0.21       -0.74      2.44 o 
   7  14   1       13.36       11.91      2.00 o 
   8  14   1        9.62       13.99      2.25 o 
   9  14   1       10.41        7.37      2.22 o 
  -9  15   1        0.16       -2.92      2.92 o 
  -8  15   1        7.10       10.72      2.18 o 
  -7  15   1       23.85       29.29      2.90 o 
  -6  15   1        0.04       -2.37      2.37 o 
  -5  15   1       72.36       74.49      3.27 o 
  -4  15   1     1008.42      984.32     12.56 o 
  -3  15   1      905.34      895.77     10.15 o 
  -2  15   1      151.58      145.73      4.15 o 
  -1  15   1      203.53      188.62      3.70 o 
   0  15   1        1.02        0.40      1.16 o 
   1  15   1        3.42        4.12      0.86 o 
   2  15   1       11.02        9.37      0.92 o 
   3  15   1      139.28      138.75      3.72 o 
   4  15   1       96.67      107.05      3.65 o 
   5  15   1        8.67        7.65      1.54 o 
   6  15   1       65.26       65.68      3.48 o 
   7  15   1      131.62      116.79      4.58 o 
   8  15   1       27.80       24.61      2.33 o 
  -9  16   1       61.61       70.72      4.57 o 
  -8  16   1        8.64        7.55      2.14 o 
  -7  16   1        1.31        3.55      1.77 o 
  -6  16   1      110.09      115.00      4.18 o 
  -5  16   1        2.70        4.51      1.50 o 
  -4  16   1      764.79      772.54      8.01 o 
  -3  16   1       11.77        9.98      1.57 o 
  -2  16   1      337.52      330.08      8.11 o 
  -1  16   1        9.90        7.75      0.92 o 
   0  16   1      413.87      441.40      3.89 o 
   1  16   1        0.81        1.59      0.98 o 
   2  16   1        6.60        9.24      0.98 o 
   3  16   1       15.79       16.24      1.64 o 
   4  16   1       26.20       26.41      2.59 o 
   5  16   1       89.46       72.59      3.51 o 
   6  16   1      111.13      103.50      4.08 o 
   7  16   1      116.34      102.18      4.51 o 
   8  16   1        9.82       12.40      2.14 o 
  -8  17   1        4.02        2.23      3.00 o 
  -7  17   1       18.17       22.12      2.10 o 
  -6  17   1       25.82       28.58      2.14 o 
  -5  17   1       50.17       49.97      3.15 o 
  -4  17   1        2.23        1.41      2.26 o 
  -3  17   1       17.24       19.50      1.71 o 
  -2  17   1        7.26        4.07      1.38 o 
  -1  17   1       53.28       48.84      1.77 o 
   0  17   1        0.01        0.51      1.67 o 
   1  17   1       57.82       50.86      2.07 o 
   2  17   1      566.35      564.32      6.63 o 
   3  17   1      374.85      351.39      5.71 o 
   4  17   1      163.05      168.60      4.32 o 
   5  17   1        1.66       -2.24      2.24 o 
   6  17   1       16.97       24.19      2.01 o 
   7  17   1      105.53       90.35      4.55 o 
   8  17   1        2.33        4.64      1.98 o 
  -8  18   1       33.64       45.46      3.45 o 
  -7  18   1       28.63       26.13      2.23 o 
  -6  18   1       57.87       62.87      3.57 o 
  -5  18   1      183.93      194.04      4.93 o 
  -4  18   1      561.51      569.98      7.37 o 
  -3  18   1       95.18       95.05      3.40 o 
  -2  18   1        0.00       -2.06      2.06 o 
  -1  18   1       28.42       29.03      2.36 o 
   0  18   1      216.73      215.46      3.04 o 
   1  18   1      419.54      418.53      5.73 o 
   2  18   1      318.25      313.04      5.28 o 
   3  18   1     1103.20     1076.49      9.66 o 
   4  18   1        1.97        6.43      1.48 o 
   5  18   1      100.53       94.82      3.89 o 
   6  18   1       11.54       11.21      1.95 o 
   7  18   1       13.34       11.97      2.25 o 
   8  18   1       12.62       10.47      2.20 o 
  -8  19   1        8.89        7.30      2.00 o 
  -7  19   1        4.01        5.16      1.93 o 
  -6  19   1       98.80       99.77      4.15 o 
  -5  19   1      483.72      504.87      7.40 o 
  -4  19   1      324.97      315.76      5.81 o 
  -3  19   1       14.91       14.57      1.70 o 
  -2  19   1       29.34       34.10      2.55 o 
  -1  19   1        0.75        2.63      2.01 o 
   0  19   1      265.36      291.28      3.64 o 
   1  19   1       48.23       52.89      3.00 o 
   2  19   1      192.76      186.93      4.33 o 
   3  19   1      163.41      166.50      4.38 o 
   4  19   1        4.70        8.39      1.66 o 
   5  19   1       54.27       51.69      3.47 o 
   6  19   1        2.13        2.81      2.59 o 
   7  19   1       72.18       68.04      4.16 o 
   8  19   1       14.91       14.35      2.26 o 
  -8  20   1       41.46       41.29      3.86 o 
  -7  20   1        1.10        3.35      2.82 o 
  -6  20   1        9.07       11.29      1.98 o 
  -5  20   1       84.67       87.05      3.86 o 
  -4  20   1      197.20      198.46      5.02 o 
  -3  20   1      109.37      106.88      3.81 o 
  -2  20   1        2.78        1.70      2.04 o 
  -1  20   1        0.98        0.06      2.04 o 
   0  20   1      214.85      231.30      3.32 o 
   1  20   1      297.03      311.87      5.40 o 
   2  20   1       48.44       46.15      3.01 o 
   3  20   1      131.12      127.69      4.13 o 
   4  20   1       12.91        7.57      1.84 o 
   5  20   1        0.46       -2.55      2.55 o 
   6  20   1       63.52       64.21      3.95 o 
   7  20   1       49.12       43.95      3.72 o 
  -8  21   1       12.04       14.29      2.24 o 
  -7  21   1       80.29       83.25      4.24 o 
  -6  21   1       85.11       83.21      4.38 o 
  -5  21   1        5.39        7.83      1.83 o 
  -4  21   1       31.32       31.27      2.98 o 
  -3  21   1      170.13      169.49      4.54 o 
  -2  21   1       13.82       16.14      1.69 o 
  -1  21   1        0.00       -0.56      2.08 o 
   0  21   1       19.73       22.69      1.23 o 
   1  21   1       60.59       62.09      3.11 o 
   2  21   1      581.35      551.88      7.42 o 
   3  21   1      331.42      315.92      6.02 o 
   4  21   1       14.79       12.00      1.91 o 
   5  21   1       31.19       37.03      3.23 o 
   6  21   1       20.97       17.55      2.28 o 
   7  21   1       66.71       59.11      4.03 o 
  -7  22   1        7.25        6.40      2.14 o 
  -6  22   1       34.82       30.76      2.40 o 
  -5  22   1        4.74        3.87      2.76 o 
  -4  22   1       76.22       74.13      3.74 o 
  -3  22   1        0.20       -2.04      2.46 o 
  -2  22   1       27.43       24.19      1.88 o 
  -1  22   1        4.04        3.02      1.55 o 
   0  22   1        6.55        6.01      1.13 o 
   1  22   1       34.23       36.92      2.74 o 
   2  22   1      358.86      353.41      6.26 o 
   3  22   1        0.35        1.47      2.37 o 
   4  22   1        0.00       -0.71      2.49 o 
   5  22   1        0.10       -2.64      2.64 o 
   6  22   1        2.41        3.05      1.94 o 
   7  22   1       21.79       24.66      2.35 o 
  -7  23   1        0.42        3.01      2.64 o 
  -6  23   1      111.29      118.65      4.76 o 
  -5  23   1        1.78        0.87      2.63 o 
  -4  23   1        0.56        0.53      2.40 o 
  -3  23   1       11.48       12.51      1.91 o 
  -2  23   1        0.18        1.59      2.27 o 
  -1  23   1       89.06       75.82      3.43 o 
   0  23   1      130.96      120.07      2.85 o 
   1  23   1      204.35      215.39      4.99 o 
   2  23   1      102.84      100.66      3.86 o 
   3  23   1       12.82       13.32      1.86 o 
   4  23   1        4.63        8.03      1.93 o 
   5  23   1       36.40       36.65      2.45 o 
   6  23   1       11.44        7.30      2.24 o 
   7  23   1        7.63        4.47      3.05 o 
  -7  24   1        0.53       -0.83      2.98 o 
  -6  24   1       21.37       25.73      2.29 o 
  -5  24   1       13.75       18.39      2.11 o 
  -4  24   1       15.25       12.31      2.04 o 
  -3  24   1      533.20      572.19      8.12 o 
  -2  24   1       12.63       11.63      1.76 o 
  -1  24   1      213.71      186.89      4.87 o 
   0  24   1       62.97       64.50      2.66 o 
   1  24   1        3.54        5.31      1.76 o 
   2  24   1       28.69       31.18      2.86 o 
   3  24   1       28.76       30.04      2.28 o 
   4  24   1      129.46      126.88      5.11 o 
   5  24   1        0.77       -1.72      2.88 o 
   6  24   1        2.05       -0.35      2.91 o 
  -6  25   1       28.63       31.54      2.37 o 
  -5  25   1        0.05       -2.91      2.91 o 
  -4  25   1       25.28       27.31      2.31 o 
  -3  25   1        1.13        3.26      1.96 o 
  -2  25   1       67.92       78.51      3.81 o 
  -1  25   1       57.33       52.66      3.39 o 
   0  25   1        5.04        2.44      1.82 o 
   1  25   1       50.11       56.21      3.37 o 
   2  25   1        2.95        2.08      2.51 o 
   3  25   1      117.79      129.33      4.75 o 
   4  25   1      533.20      569.76      8.98 o 
   5  25   1       38.85       34.22      2.65 o 
   6  25   1        2.60        3.01      3.07 o 
  -6  26   1       29.45       30.01      2.52 o 
  -5  26   1       45.59       48.68      3.65 o 
  -4  26   1       16.26       18.56      2.17 o 
  -3  26   1        1.41        2.49      2.71 o 
  -2  26   1       77.33       76.63      3.74 o 
  -1  26   1        1.56        2.25      2.45 o 
   0  26   1        1.64        1.45      1.67 o 
   1  26   1        9.42       10.54      1.87 o 
   2  26   1      156.49      165.82      5.04 o 
   3  26   1       18.83       17.26      2.19 o 
   4  26   1      443.12      509.06      8.66 o 
   5  26   1       80.84       85.39      4.39 o 
   6  26   1      130.42      132.19      5.48 o 
  -6  27   1       15.65       11.73      2.40 o 
  -5  27   1        0.10       -1.89      2.81 o 
  -4  27   1       41.44       40.16      3.68 o 
  -3  27   1      226.20      235.02      6.06 o 
  -2  27   1       44.45       57.86      3.62 o 
  -1  27   1       19.84       13.07      2.01 o 
   0  27   1        6.19        8.38      1.35 o 
   1  27   1        0.43        1.08      2.51 o 
   2  27   1        0.10       -2.81      2.81 o 
   3  27   1        0.59        2.74      2.75 o 
   4  27   1       51.43       56.52      4.24 o 
   5  27   1       46.04       45.21      3.93 o 
  -5  28   1       45.11       43.64      3.89 o 
  -4  28   1        1.38       -2.11      2.71 o 
  -3  28   1      259.05      268.27      6.51 o 
  -2  28   1      714.14      716.46      9.91 o 
  -1  28   1       27.30       24.22      2.30 o 
   0  28   1       19.08       20.41      2.07 o 
   1  28   1       89.73       93.49      4.34 o 
   2  28   1        9.90       11.53      2.08 o 
   3  28   1       21.97       22.00      2.24 o 
   4  28   1       28.79       24.70      2.48 o 
   5  28   1       72.96       56.40      4.54 o 
  -5  29   1        0.48        3.07      2.04 o 
  -4  29   1       49.14       49.98      3.81 o 
  -3  29   1       11.29       12.34      2.31 o 
  -2  29   1       33.53       43.49      3.92 o 
  -1  29   1        5.14        5.43      2.10 o 
   0  29   1        2.09       -3.99      3.99 o 
   1  29   1       30.81       34.51      3.35 o 
   2  29   1        2.60        6.95      2.03 o 
   3  29   1        8.21       10.44      2.15 o 
   4  29   1      163.25      147.35      5.56 o 
  -4  30   1       11.41       11.38      2.29 o 
  -3  30   1        5.83        8.56      2.05 o 
  -2  30   1        8.04        6.33      2.09 o 
  -1  30   1        8.09       16.81      2.20 o 
   0  30   1       11.58       10.49      1.59 o 
   1  30   1        1.84        0.03      2.88 o 
   2  30   1        1.08        0.99      2.84 o 
   3  30   1       39.33       39.48      3.63 o 
   4  30   1        7.34        4.78      2.27 o 
  -3  31   1       26.00       26.72      2.38 o 
  -2  31   1       97.42       94.43      4.66 o 
  -1  31   1       24.41       24.23      2.30 o 
   0  31   1        0.29       -0.24      1.93 o 
   1  31   1       18.66       18.34      2.25 o 
   2  31   1       30.29       27.57      2.35 o 
   3  31   1        1.60        3.12      1.99 o 
  -2  32   1       13.64        5.34      2.37 o 
  -1  32   1        7.71        7.40      2.12 o 
   0  32   1        0.81       -2.06      2.06 o 
   1  32   1       17.32       17.68      2.29 o 
   2  32   1       20.05       19.07      2.36 o 
  -1  33   1        8.02        8.40      2.15 o 
   0  33   1       86.36       74.98      3.13 o 
  -8   0   2       29.16       21.61      2.23 o 
  -6   0   2        3.89        7.30      1.56 o 
  -4   0   2     1477.98     1504.25     14.60 o 
  -2   0   2        0.02       -1.16      1.16 o 
   0   0   2       97.26       98.19      3.08 o 
   2   0   2       15.58       16.12      0.97 o 
   4   0   2       23.20       20.80      1.59 o 
   6   0   2      461.01      470.20      7.03 o 
   8   0   2        2.16       -2.52      3.02 o 
  -9   1   2        3.37        3.92      2.78 o 
  -8   1   2       44.35       34.62      3.42 o 
  -7   1   2      250.17      229.43      5.46 o 
  -6   1   2       53.07       47.80      2.92 o 
  -5   1   2        2.58        2.56      1.43 o 
  -4   1   2       14.49       17.61      1.69 o 
  -3   1   2       63.47       66.58      2.08 o 
  -2   1   2      249.85      241.82      6.39 o 
  -1   1   2        0.17       -0.93      0.97 o 
   0   1   2        5.90        7.25      0.89 o 
   1   1   2      821.01      759.70      8.55 o 
   2   1   2      161.28      161.83      2.37 o 
   3   1   2      900.46      911.04     24.62 o 
   4   1   2      243.51      269.43      4.76 o 
   5   1   2      125.92      127.77      3.74 o 
   6   1   2       12.66       12.11      1.85 o 
   7   1   2       13.17       13.15      1.87 o 
   8   1   2       87.17       76.16      4.20 o 
   9   1   2       20.76       25.59      2.49 o 
  -9   2   2       34.98       37.11      3.36 o 
  -8   2   2        0.07       -0.41      2.53 o 
  -7   2   2       12.64        9.67      1.72 o 
  -6   2   2      144.20      133.66      3.99 o 
  -5   2   2       75.39       75.81      3.17 o 
  -4   2   2       41.95       43.44      1.74 o 
  -3   2   2        3.68        6.30      1.12 o 
  -2   2   2      488.89      463.80     23.52 o 
  -1   2   2      679.51      636.18     36.14 o 
   0   2   2      165.72      161.76      4.67 o 
   1   2   2      449.14      425.13      4.78 o 
   2   2   2      137.07      147.65      2.27 o 
   3   2   2     1233.75     1272.14      9.19 o 
   4   2   2      153.51      158.95      3.83 o 
   5   2   2       45.05       46.39      2.73 o 
   6   2   2      191.19      189.55      4.83 o 
   7   2   2        1.07        2.86      2.35 o 
   8   2   2        2.69       -1.72      2.85 o 
   9   2   2       76.74       93.45      4.78 o 
  -9   3   2        0.36        2.04      1.89 o 
  -8   3   2        0.75        4.89      1.83 o 
  -7   3   2       18.15       22.60      1.90 o 
  -6   3   2       38.21       34.23      2.64 o 
  -5   3   2       51.70       48.06      2.79 o 
  -4   3   2      202.57      189.33      9.39 o 
  -3   3   2      289.94      305.69     16.20 o 
  -2   3   2       50.77       38.69      1.40 o 
  -1   3   2        3.49        0.15      1.68 o 
   0   3   2       87.62       92.80      1.87 o 
   1   3   2        7.91       10.68      1.15 o 
   2   3   2      283.86      305.64      3.09 o 
   3   3   2        3.94        8.45      0.94 o 
   4   3   2       65.45       67.32      2.93 o 
   5   3   2        1.24       -1.44      2.02 o 
   6   3   2       81.11       75.14      3.62 o 
   7   3   2        9.27       11.71      1.76 o 
   8   3   2       10.13        9.40      2.17 o 
   9   3   2        1.26        2.96      2.95 o 
  -9   4   2       44.00       45.58      3.68 o 
  -8   4   2       61.75       61.26      3.83 o 
  -7   4   2       78.24       73.46      3.82 o 
  -6   4   2        2.64        6.26      1.51 o 
  -5   4   2       28.93       24.86      2.45 o 
  -4   4   2      223.99      239.50      4.62 o 
  -3   4   2      263.36      293.30     24.44 o 
  -2   4   2       49.41       51.40      1.53 o 
  -1   4   2      200.28      192.83      2.40 o 
   0   4   2     1342.81     1414.94     16.48 o 
   1   4   2        0.00        0.66      1.08 o 
   2   4   2       45.28       42.07      1.47 o 
   3   4   2       56.54       57.65      2.35 o 
   4   4   2        6.95        6.61      1.46 o 
   5   4   2       24.74       25.22      2.42 o 
   6   4   2      258.71      246.02      5.36 o 
   7   4   2        0.01       -0.20      2.50 o 
   8   4   2       43.93       38.35      3.65 o 
   9   4   2        4.78        5.99      2.21 o 
  -9   5   2       20.32       21.63      2.34 o 
  -8   5   2        5.13        4.78      1.79 o 
  -7   5   2      108.01       90.29      4.05 o 
  -6   5   2       13.44        9.28      1.65 o 
  -5   5   2       55.68       52.39      2.81 o 
  -4   5   2      181.92      183.19     12.01 o 
  -3   5   2      522.67      520.43     15.47 o 
  -2   5   2        1.65        0.39      1.01 o 
  -1   5   2      310.54      306.15      2.93 o 
   0   5   2      820.87      942.60      9.75 o 
   1   5   2      115.71      117.64      1.99 o 
   2   5   2       27.86       33.26      2.66 o 
   3   5   2       23.53       26.71      2.97 o 
   4   5   2       12.25        8.68      1.55 o 
   5   5   2       12.93       15.43      1.65 o 
   6   5   2       25.78       24.99      2.12 o 
   7   5   2       36.05       38.33      3.18 o 
   8   5   2       21.67       19.18      2.26 o 
   9   5   2        9.96        7.45      2.25 o 
  -9   6   2        0.00       -1.90      2.86 o 
  -8   6   2       79.49       62.30      3.84 o 
  -7   6   2      480.70      467.58      7.46 o 
  -6   6   2       71.56       70.78      3.26 o 
  -5   6   2       10.66        8.73      1.58 o 
  -4   6   2      110.56      112.08      7.45 o 
  -3   6   2       96.25       91.42      2.04 o 
  -2   6   2      205.18      196.55      7.99 o 
  -1   6   2      456.24      500.86     14.91 o 
   0   6   2     1536.68     1674.08     18.37 o 
   1   6   2        0.91       -0.56      1.02 o 
   2   6   2      158.85      153.88      4.23 o 
   3   6   2        0.36        1.88      0.98 o 
   4   6   2        0.00        1.98      1.40 o 
   5   6   2        0.02        1.02      2.19 o 
   6   6   2      435.38      421.52      6.88 o 
   7   6   2       29.51       33.59      2.36 o 
   8   6   2        9.94        8.07      2.17 o 
   9   6   2       13.25       23.70      2.31 o 
  -9   7   2        3.51        1.74      2.85 o 
  -8   7   2        0.38       -0.08      2.81 o 
  -7   7   2        2.34        3.60      1.94 o 
  -6   7   2        5.12        8.37      1.63 o 
  -5   7   2        9.89       14.07      1.53 o 
  -4   7   2       13.35       11.48      1.04 o 
  -3   7   2        2.30        1.79      0.84 o 
  -2   7   2        4.51        6.67      0.79 o 
  -1   7   2     1751.39     1846.83     51.69 o 
   0   7   2      173.93      168.69      4.21 o 
   1   7   2       59.00       63.99      1.67 o 
   2   7   2      140.19      138.00      2.50 o 
   3   7   2      113.53       96.65      5.61 o 
   4   7   2       76.03       70.95      3.04 o 
   5   7   2       10.16       10.21      1.69 o 
   6   7   2       93.56      113.73      4.19 o 
   7   7   2      717.67      655.39      9.14 o 
   8   7   2        0.22       -2.19      2.93 o 
   9   7   2       15.25       14.40      2.39 o 
  -9   8   2       18.16       18.74      2.20 o 
  -8   8   2       19.98       23.20      2.23 o 
  -7   8   2      661.92      643.90      8.71 o 
  -6   8   2        1.99        2.76      2.25 o 
  -5   8   2      159.85      166.48      4.21 o 
  -4   8   2      199.84      216.16      4.31 o 
  -3   8   2        1.17        1.90      1.17 o 
  -2   8   2        0.09        1.02      1.06 o 
  -1   8   2      811.36      913.06     34.12 o 
   0   8   2      283.33      316.66      4.40 o 
   1   8   2      123.66      116.14      2.13 o 
   2   8   2        4.61        5.27      0.88 o 
   3   8   2       41.53       42.29      3.71 o 
   4   8   2      149.72      159.61      4.13 o 
   5   8   2      173.30      177.23      4.50 o 
   6   8   2      371.96      340.86      6.37 o 
   7   8   2      469.69      478.81      8.02 o 
   8   8   2       54.67       58.19      3.85 o 
  -9   9   2        7.90       10.47      2.03 o 
  -8   9   2        1.35        2.28      2.74 o 
  -7   9   2      210.10      215.20      5.64 o 
  -6   9   2      497.47      510.99      7.25 o 
  -5   9   2        2.24        0.54      2.14 o 
  -4   9   2      158.62      158.34      3.95 o 
  -3   9   2      129.19      126.08      7.05 o 
  -2   9   2        7.57        7.86      0.88 o 
  -1   9   2       96.68      109.49      2.09 o 
   0   9   2     2419.63     2608.43     24.12 o 
   1   9   2      294.05      324.72      3.31 o 
   2   9   2       69.17       75.11      1.98 o 
   3   9   2        0.27       -0.94      2.05 o 
   4   9   2       81.54       81.72      3.35 o 
   5   9   2       27.06       25.56      1.85 o 
   6   9   2       22.03       23.64      2.06 o 
   7   9   2        7.47        6.31      2.09 o 
   8   9   2        0.29        3.59      2.71 o 
  -9  10   2       13.69       23.38      2.27 o 
  -8  10   2        0.26       -2.80      2.80 o 
  -7  10   2      109.61      119.58      4.42 o 
  -6  10   2       47.37       39.05      3.18 o 
  -5  10   2       93.75       94.68      3.51 o 
  -4  10   2      838.68      846.61      8.16 o 
  -3  10   2      213.71      191.83      5.66 o 
  -2  10   2      307.77      320.83      8.27 o 
  -1  10   2       73.76       79.07      1.89 o 
   0  10   2     4240.01     4558.81     32.39 o 
   1  10   2      786.27      804.39      5.07 o 
   2  10   2      207.66      218.42      7.50 o 
   3  10   2      234.12      232.37      4.57 o 
   4  10   2       12.69       11.55      1.61 o 
   5  10   2        0.53        2.25      2.06 o 
   6  10   2      137.98      123.70      4.33 o 
   7  10   2       15.87       16.44      2.22 o 
   8  10   2        5.78        7.89      2.01 o 
  -9  11   2        0.03       -2.37      3.12 o 
  -8  11   2        6.81        8.06      2.01 o 
  -7  11   2        2.29        1.74      2.72 o 
  -6  11   2        5.19        4.41      1.75 o 
  -5  11   2        0.31       -0.39      2.19 o 
  -4  11   2      313.16      306.33      5.35 o 
  -3  11   2       46.93       43.57      1.77 o 
  -2  11   2        1.83        1.75      1.20 o 
  -1  11   2        0.90        1.42      1.11 o 
   0  11   2      430.47      466.85      4.02 o 
   1  11   2      449.75      473.18      4.06 o 
   2  11   2        1.62        1.68      1.29 o 
   3  11   2       66.51       72.13      3.12 o 
   4  11   2       95.41      101.45      3.56 o 
   5  11   2       27.07       20.64      1.83 o 
   6  11   2       40.25       34.19      3.08 o 
   7  11   2      174.66      167.82      5.24 o 
   8  11   2        4.53        3.85      2.86 o 
  -9  12   2       48.15       57.21      4.04 o 
  -8  12   2       30.07       28.93      2.44 o 
  -7  12   2      304.88      312.09      6.50 o 
  -6  12   2      454.27      468.70      7.31 o 
  -5  12   2      143.97      147.12      4.24 o 
  -4  12   2       20.67       19.22      1.75 o 
  -3  12   2       37.93       41.67      2.64 o 
  -2  12   2      173.46      170.38      8.51 o 
  -1  12   2       36.36       33.53      1.59 o 
   0  12   2       48.38       52.02      2.90 o 
   1  12   2       91.72       88.87      2.13 o 
   2  12   2      258.10      259.20      4.73 o 
   3  12   2       83.59       77.09      3.22 o 
   4  12   2      109.18      110.41      3.79 o 
   5  12   2       26.19       21.77      1.94 o 
   6  12   2        3.90        0.42      2.55 o 
   7  12   2       25.52       21.69      2.35 o 
   8  12   2       10.92       14.04      2.13 o 
  -9  13   2       25.21       21.56      2.66 o 
  -8  13   2        0.60       -0.46      2.79 o 
  -7  13   2       41.99       41.38      2.57 o 
  -6  13   2      510.49      530.64      7.83 o 
  -5  13   2      181.28      187.71      4.71 o 
  -4  13   2      905.10      846.91      8.61 o 
  -3  13   2      319.31      322.98      5.21 o 
  -2  13   2       59.68       65.65      2.77 o 
  -1  13   2        5.44        8.05      1.56 o 
   0  13   2       14.80       15.06      2.99 o 
   1  13   2        6.87        4.07      1.17 o 
   2  13   2      348.35      341.88      5.43 o 
   3  13   2     1421.04     1426.70     10.88 o 
   4  13   2        1.61        0.74      2.12 o 
   5  13   2       90.75       88.19      3.76 o 
   6  13   2        4.88        4.87      1.91 o 
   7  13   2       13.80       12.89      2.20 o 
   8  13   2       25.84       19.38      2.35 o 
  -8  14   2        1.86        1.12      2.66 o 
  -7  14   2       52.73       53.58      3.69 o 
  -6  14   2       39.08       44.68      3.32 o 
  -5  14   2      395.20      415.60      6.65 o 
  -4  14   2      423.87      432.95      6.48 o 
  -3  14   2      104.94       98.06      3.57 o 
  -2  14   2       22.13       23.65      2.33 o 
  -1  14   2       28.00       28.39      2.35 o 
   0  14   2       29.24       29.25      2.55 o 
   1  14   2      204.69      215.51      4.37 o 
   2  14   2       12.10       11.87      1.70 o 
   3  14   2      216.71      212.02      4.84 o 
   4  14   2       12.24       13.81      1.68 o 
   5  14   2       15.87       13.70      1.82 o 
   6  14   2       33.30       33.05      2.28 o 
   7  14   2        0.11        2.98      2.74 o 
   8  14   2        5.60        5.37      2.02 o 
  -8  15   2       31.82       36.37      3.52 o 
  -7  15   2       19.66       18.45      2.27 o 
  -6  15   2       30.57       29.71      2.22 o 
  -5  15   2      122.63      126.38      4.22 o 
  -4  15   2      402.34      396.11      6.24 o 
  -3  15   2      566.09      579.19      7.13 o 
  -2  15   2       87.63       95.17      3.35 o 
  -1  15   2       19.41       16.48      1.62 o 
   0  15   2       22.60       24.47      1.37 o 
   1  15   2       33.40       26.07      2.55 o 
   2  15   2       25.14       22.89      1.80 o 
   3  15   2      387.62      398.30      6.35 o 
   4  15   2       23.68       26.26      1.94 o 
   5  15   2        1.12        1.65      2.50 o 
   6  15   2       25.79       28.83      2.25 o 
   7  15   2        1.75        1.01      2.84 o 
   8  15   2        2.24       -0.15      2.97 o 
  -8  16   2       10.50       10.56      2.14 o 
  -7  16   2      116.34      131.43      4.96 o 
  -6  16   2        1.17        1.03      2.57 o 
  -5  16   2       21.97       24.19      1.92 o 
  -4  16   2       46.21       38.05      2.95 o 
  -3  16   2       17.54       22.18      1.76 o 
  -2  16   2        1.67        2.44      2.10 o 
  -1  16   2       28.61       28.61      2.51 o 
   0  16   2       81.88       91.86      2.35 o 
   1  16   2       32.93       30.52      2.58 o 
   2  16   2      551.87      544.41      7.17 o 
   3  16   2      172.05      163.88      4.47 o 
   4  16   2      223.04      234.03      5.30 o 
   5  16   2       36.62       40.39      3.21 o 
   6  16   2       25.94       21.80      2.24 o 
   7  16   2       12.35       10.78      2.03 o 
  -8  17   2        1.67       -0.37      2.72 o 
  -7  17   2       12.52       15.53      2.28 o 
  -6  17   2       11.25       12.06      1.90 o 
  -5  17   2        3.40        2.34      2.36 o 
  -4  17   2      244.13      249.93      5.32 o 
  -3  17   2       20.37       16.88      1.85 o 
  -2  17   2       11.33       13.53      1.62 o 
  -1  17   2        0.05       -2.11      2.11 o 
   0  17   2       39.60       40.10      1.94 o 
   1  17   2        0.71        1.23      1.96 o 
   2  17   2     1054.34     1020.95      9.70 o 
   3  17   2      145.24      138.53      4.37 o 
   4  17   2      198.66      211.97      5.32 o 
   5  17   2       28.75       25.18      2.14 o 
   6  17   2        1.44        0.45      2.63 o 
   7  17   2        1.87        4.18      1.95 o 
  -8  18   2        6.72        2.98      3.04 o 
  -7  18   2        0.49       -1.03      1.89 o 
  -6  18   2        6.15        8.46      2.05 o 
  -5  18   2        5.89        8.50      1.76 o 
  -4  18   2        1.05       -1.64      2.33 o 
  -3  18   2      403.29      394.30      6.35 o 
  -2  18   2      133.22      130.09      3.97 o 
  -1  18   2      184.37      173.27      4.28 o 
   0  18   2       67.86       60.33      4.72 o 
   1  18   2       48.13       47.89      3.05 o 
   2  18   2       24.25       22.96      1.91 o 
   3  18   2        4.46        3.21      2.40 o 
   4  18   2        5.33        1.96      2.65 o 
   5  18   2        4.10       -0.20      2.62 o 
   6  18   2        1.40       -2.57      2.83 o 
   7  18   2        9.05       10.64      2.09 o 
  -7  19   2       10.48       12.03      2.02 o 
  -6  19   2       39.98       42.88      3.57 o 
  -5  19   2        7.96        8.65      1.85 o 
  -4  19   2       25.03       23.94      1.95 o 
  -3  19   2        5.98       10.19      1.76 o 
  -2  19   2      168.23      170.38      4.49 o 
  -1  19   2       66.47       59.48      2.94 o 
   0  19   2       50.72       41.48      2.04 o 
   1  19   2        1.62       -0.51      2.12 o 
   2  19   2       41.72       34.14      2.92 o 
   3  19   2       29.30       33.38      2.92 o 
   4  19   2       42.44       36.46      3.41 o 
   5  19   2       28.04       30.68      3.04 o 
   6  19   2       13.23       11.60      2.38 o 
   7  19   2        1.87       -0.52      3.00 o 
  -7  20   2        5.93        6.07      2.08 o 
  -6  20   2       36.07       40.49      3.63 o 
  -5  20   2        9.45       10.69      1.94 o 
  -4  20   2       19.90       19.61      1.99 o 
  -3  20   2      269.85      264.59      5.63 o 
  -2  20   2       19.89       16.98      1.86 o 
  -1  20   2      145.64      126.07      4.14 o 
   0  20   2      104.07       96.95      2.74 o 
   1  20   2       53.71       46.91      3.06 o 
   2  20   2       10.91        9.67      1.75 o 
   3  20   2       33.96       31.73      2.24 o 
   4  20   2        6.26        7.91      1.92 o 
   5  20   2        0.14        0.23      2.83 o 
   6  20   2        9.40        3.11      3.29 o 
   7  20   2       63.01       66.08      4.30 o 
  -7  21   2        0.57       -1.43      2.64 o 
  -6  21   2       31.00       32.48      2.53 o 
  -5  21   2       31.44       35.35      3.38 o 
  -4  21   2        1.50        1.24      2.40 o 
  -3  21   2        0.01        1.85      1.62 o 
  -2  21   2       11.22       10.71      1.81 o 
  -1  21   2        7.67        1.59      2.42 o 
   0  21   2      118.63      111.44      2.85 o 
   1  21   2        2.95        1.57      2.37 o 
   2  21   2       88.72       90.80      3.88 o 
   3  21   2       13.94       18.07      2.00 o 
   4  21   2       12.42       11.34      2.11 o 
   5  21   2       26.09       40.61      3.42 o 
   6  21   2      138.81      151.45      5.56 o 
  -7  22   2       11.64       11.71      2.37 o 
  -6  22   2      131.55      129.67      5.03 o 
  -5  22   2       41.65       46.91      3.55 o 
  -4  22   2       16.19       14.02      2.04 o 
  -3  22   2        0.29        2.34      2.38 o 
  -2  22   2      143.10      134.12      4.36 o 
  -1  22   2       40.84       29.15      2.83 o 
   0  22   2        0.51       -0.29      1.69 o 
   1  22   2        6.81        6.70      1.84 o 
   2  22   2        2.98        4.34      1.78 o 
   3  22   2        0.73       -1.90      2.63 o 
   4  22   2      170.45      192.83      5.57 o 
   5  22   2        0.21        0.57      3.00 o 
   6  22   2       25.99       31.89      2.50 o 
  -6  23   2       45.00       42.92      3.67 o 
  -5  23   2       25.29       29.78      2.32 o 
  -4  23   2        7.23        6.25      1.94 o 
  -3  23   2       14.20        9.90      1.95 o 
  -2  23   2       62.57       56.60      3.42 o 
  -1  23   2       49.55       33.14      3.05 o 
   0  23   2      115.53      114.43      3.07 o 
   1  23   2       10.75       11.14      1.94 o 
   2  23   2       10.19        9.60      1.96 o 
   3  23   2        5.30        6.41      1.81 o 
   4  23   2        9.93       14.42      2.20 o 
   5  23   2        0.31       -2.14      2.68 o 
   6  23   2        7.76        3.80      3.06 o 
  -6  24   2       13.40        9.81      2.28 o 
  -5  24   2        8.53        8.21      1.91 o 
  -4  24   2       35.89       43.49      3.61 o 
  -3  24   2       21.49       19.54      2.12 o 
  -2  24   2       41.08       35.07      3.33 o 
  -1  24   2       11.66       15.82      1.87 o 
   0  24   2       29.52       34.46      1.82 o 
   1  24   2      422.99      426.92      7.40 o 
   2  24   2        1.02        1.74      2.45 o 
   3  24   2       18.76       20.02      2.24 o 
   4  24   2       19.72       22.55      2.35 o 
   5  24   2       16.84       21.16      2.31 o 
  -6  25   2        0.34        2.86      3.04 o 
  -5  25   2        0.63        2.96      2.67 o 
  -4  25   2        2.27        4.06      2.90 o 
  -3  25   2        0.00        0.46      2.55 o 
  -2  25   2        5.87        3.49      2.74 o 
  -1  25   2       14.29       11.81      1.95 o 
   0  25   2       76.76       68.58      2.78 o 
   1  25   2        6.57        6.89      2.01 o 
   2  25   2        7.13        4.78      1.96 o 
   3  25   2       16.67       17.52      2.30 o 
   4  25   2        7.19        7.35      2.08 o 
   5  25   2       45.04       44.90      2.82 o 
  -5  26   2        7.11       11.02      2.10 o 
  -4  26   2        3.74        2.11      2.72 o 
  -3  26   2        2.34        2.91      2.04 o 
  -2  26   2        5.50        2.63      3.10 o 
  -1  26   2        7.12        5.56      1.84 o 
   0  26   2        0.00       -1.92      1.92 o 
   1  26   2        4.05        5.05      2.05 o 
   2  26   2        5.38        5.75      2.07 o 
   3  26   2       58.18       60.61      4.10 o 
   4  26   2       51.17       48.48      3.91 o 
   5  26   2       34.14       31.42      2.66 o 
  -5  27   2       95.40       97.59      4.75 o 
  -4  27   2       48.93       52.83      4.01 o 
  -3  27   2       34.41       38.42      2.53 o 
  -2  27   2       14.73       18.52      2.24 o 
  -1  27   2        2.27        2.25      2.77 o 
   0  27   2        2.22        4.43      1.43 o 
   1  27   2       49.63       51.24      3.86 o 
   2  27   2       35.48       45.78      3.79 o 
   3  27   2       32.74       34.14      2.46 o 
   4  27   2       15.08       15.29      2.30 o 
  -4  28   2       37.03       42.22      3.96 o 
  -3  28   2       59.26       56.23      3.93 o 
  -2  28   2       18.97       20.45      2.15 o 
  -1  28   2        0.17       -2.95      2.95 o 
   0  28   2       33.06       30.04      1.78 o 
   1  28   2       11.84        8.06      2.08 o 
   2  28   2        7.65       13.38      2.13 o 
   3  28   2        0.08        3.01      2.94 o 
   4  28   2        1.34        0.99      3.11 o 
  -3  29   2      103.11       93.36      4.79 o 
  -2  29   2       29.83       30.60      2.54 o 
  -1  29   2        1.02        3.27      2.66 o 
   0  29   2       21.53       17.63      1.52 o 
   1  29   2        3.77       -0.88      2.96 o 
   2  29   2        9.23        3.14      3.02 o 
   3  29   2      166.09      154.62      5.83 o 
  -3  30   2       66.66       59.24      4.25 o 
  -2  30   2        3.07        5.39      2.12 o 
  -1  30   2        6.37        6.04      2.15 o 
   0  30   2        0.17        1.12      1.94 o 
   1  30   2       10.63       11.89      2.06 o 
   2  30   2       21.30       30.74      2.57 o 
  -1  31   2        7.35        9.95      2.11 o 
   0  31   2        0.01       -2.15      2.19 o 
   1  31   2       10.36       12.02      2.21 o 
  -9   0   3        0.97       -3.12      3.12 o 
  -7   0   3      674.58      596.33      9.34 o 
  -5   0   3       13.36       13.99      1.74 o 
  -3   0   3      129.81      131.31      3.82 o 
  -1   0   3        5.98       12.24      1.43 o 
   1   0   3       28.54       26.84      2.50 o 
   3   0   3       27.96       27.79      2.60 o 
   5   0   3        0.52        3.40      1.62 o 
   7   0   3       28.52       28.96      2.49 o 
  -9   1   3        9.09       11.86      2.28 o 
  -8   1   3       42.70       38.70      2.85 o 
  -7   1   3        3.17       -3.46      3.46 o 
  -6   1   3        0.09        1.65      2.23 o 
  -5   1   3        1.07        0.09      2.14 o 
  -4   1   3        0.66        2.51      2.16 o 
  -3   1   3       15.08       14.89      1.61 o 
  -2   1   3        7.99        7.21      1.41 o 
  -1   1   3       43.25       42.65      2.55 o 
   0   1   3      124.94      143.22      8.68 o 
   1   1   3       16.97       16.33      1.62 o 
   2   1   3       66.99       65.30      3.17 o 
   3   1   3        1.30       -0.49      2.04 o 
   4   1   3        0.08       -2.34      2.34 o 
   5   1   3       17.09       19.89      1.96 o 
   6   1   3       23.72       23.64      2.17 o 
   7   1   3       35.57       36.47      4.04 o 
   8   1   3       30.87       38.49      3.73 o 
  -9   2   3        4.49        5.61      2.13 o 
  -8   2   3        0.37       -3.27      3.27 o 
  -7   2   3        3.38        4.79      1.94 o 
  -6   2   3        2.78        3.42      2.51 o 
  -5   2   3       34.49       38.59      2.93 o 
  -4   2   3       15.20       12.86      1.62 o 
  -3   2   3       38.16       39.07      2.80 o 
  -2   2   3       40.12       37.10      2.61 o 
  -1   2   3       87.02       90.43      3.26 o 
   0   2   3      348.69      343.12      5.92 o 
   1   2   3       18.49       20.10      1.68 o 
   2   2   3        0.46       -0.44      2.06 o 
   3   2   3       50.95       49.72      3.08 o 
   4   2   3       41.08       47.18      3.13 o 
   5   2   3       61.68       58.25      3.50 o 
   6   2   3       74.33       68.08      3.96 o 
   7   2   3        7.47        7.66      1.94 o 
   8   2   3        0.64       -2.50      2.86 o 
  -9   3   3        0.50        2.37      2.89 o 
  -8   3   3        9.73       13.01      2.24 o 
  -7   3   3       25.02       19.84      2.26 o 
  -6   3   3      177.84      169.47      4.90 o 
  -5   3   3       24.50       28.07      1.93 o 
  -4   3   3      107.76      107.39      3.83 o 
  -3   3   3       41.23       39.56      2.64 o 
  -2   3   3        0.30       -1.46      2.05 o 
  -1   3   3      755.30      790.34     10.98 o 
   0   3   3      258.81      273.08     13.21 o 
   1   3   3       15.46       18.95      1.63 o 
   2   3   3      208.86      209.58      4.78 o 
   3   3   3      142.94      144.93      4.16 o 
   4   3   3       18.32       17.15      1.76 o 
   5   3   3        1.69        1.56      2.41 o 
   6   3   3        3.44        7.26      1.91 o 
   7   3   3        4.07        3.08      2.89 o 
   8   3   3       26.87       32.88      2.51 o 
  -8   4   3        7.09        6.87      2.22 o 
  -7   4   3      145.28      122.91      4.91 o 
  -6   4   3        4.09        0.77      2.57 o 
  -5   4   3        3.58        2.11      2.35 o 
  -4   4   3      376.84      393.80      6.28 o 
  -3   4   3       16.56       18.30      1.59 o 
  -2   4   3       46.83       50.09      2.77 o 
  -1   4   3       37.28       47.30      2.65 o 
   0   4   3        1.57        2.75      1.41 o 
   1   4   3        5.57        7.02      1.47 o 
   2   4   3       57.98       67.71      3.16 o 
   3   4   3       32.01       30.45      2.06 o 
   4   4   3       75.86       82.62      3.58 o 
   5   4   3        0.00       -2.58      2.58 o 
   6   4   3       29.19       32.13      3.10 o 
   7   4   3       30.69       31.67      2.40 o 
   8   4   3        6.32        8.73      2.14 o 
  -8   5   3        5.89        6.60      2.16 o 
  -7   5   3       52.26       47.30      3.75 o 
  -6   5   3        4.96        3.07      2.50 o 
  -5   5   3       47.61       49.31      3.16 o 
  -4   5   3        1.20        3.35      2.25 o 
  -3   5   3      323.48      350.76      5.67 o 
  -2   5   3        4.37        6.13      1.54 o 
  -1   5   3       49.15       43.37      2.73 o 
   0   5   3       25.41       26.88      1.80 o 
   1   5   3       97.07       89.21      3.46 o 
   2   5   3       15.54       16.07      1.68 o 
   3   5   3      251.77      248.45      5.34 o 
   4   5   3        5.62        4.71      1.76 o 
   5   5   3        0.30        1.97      2.41 o 
   6   5   3      161.58      165.09      5.19 o 
   7   5   3       37.76       34.66      2.57 o 
  -8   6   3       29.42       37.52      3.74 o 
  -7   6   3        0.02        1.70      2.83 o 
  -6   6   3        1.40        0.43      2.30 o 
  -5   6   3       87.10       86.47      3.73 o 
  -4   6   3      493.48      551.42      7.33 o 
  -3   6   3        2.02        2.90      2.09 o 
  -2   6   3        5.26        2.09      2.12 o 
  -1   6   3       11.01       10.05      1.46 o 
   0   6   3      276.31      280.64      7.43 o 
   1   6   3      152.27      164.08      4.13 o 
   2   6   3       89.93       88.26      3.53 o 
   3   6   3      229.51      239.12      5.32 o 
   4   6   3       47.94       40.50      3.32 o 
   5   6   3       61.10       49.39      3.59 o 
   6   6   3        6.19        2.14      2.93 o 
   7   6   3        1.41        3.00      1.85 o 
  -8   7   3        0.00        0.85      3.08 o 
  -7   7   3       53.41       59.09      3.65 o 
  -6   7   3        0.01       -2.58      2.58 o 
  -5   7   3       28.83       27.90      2.13 o 
  -4   7   3        0.88        2.33      1.67 o 
  -3   7   3        4.42        4.56      1.56 o 
  -2   7   3      129.05      132.91      3.74 o 
  -1   7   3       20.66       18.40      1.68 o 
   0   7   3       17.54       16.85      1.23 o 
   1   7   3        0.05        0.22      2.11 o 
   2   7   3       67.15       67.79      3.21 o 
   3   7   3        1.06       -0.69      2.53 o 
   4   7   3      305.51      300.71      6.05 o 
   5   7   3        7.50        1.03      2.84 o 
   6   7   3       76.05       66.73      4.04 o 
   7   7   3        0.01       -2.71      2.71 o 
  -8   8   3        0.35        2.58      3.09 o 
  -7   8   3       40.07       36.02      3.47 o 
  -6   8   3        1.11        2.16      2.48 o 
  -5   8   3      345.04      370.35      6.61 o 
  -4   8   3      676.99      716.94      8.37 o 
  -3   8   3        6.09        4.20      1.67 o 
  -2   8   3       45.63       42.55      2.76 o 
  -1   8   3        6.02        4.27      1.52 o 
   0   8   3      120.55      127.76      2.82 o 
   1   8   3      152.08      170.70      4.27 o 
   2   8   3       30.58       31.20      2.79 o 
   3   8   3      540.14      553.42      7.71 o 
   4   8   3        3.34        3.34      2.50 o 
   5   8   3       74.20       65.64      3.85 o 
   6   8   3      157.72      148.92      5.31 o 
   7   8   3        0.04       -2.79      3.05 o 
  -8   9   3       11.99       13.28      2.50 o 
  -7   9   3        0.06        2.01      1.92 o 
  -6   9   3       46.67       48.47      3.46 o 
  -5   9   3       78.20       87.91      3.89 o 
  -4   9   3      400.10      438.84      6.74 o 
  -3   9   3      345.99      404.92      6.27 o 
  -2   9   3       49.47       54.18      2.84 o 
  -1   9   3       11.80        8.81      1.64 o 
   0   9   3        2.79        4.25      1.26 o 
   1   9   3        6.20        3.33      1.60 o 
   2   9   3      100.89       99.24      3.78 o 
   3   9   3      206.45      196.18      5.14 o 
   4   9   3        0.09       -0.31      2.43 o 
   5   9   3        0.21       -2.00      2.66 o 
   6   9   3      167.31      163.33      5.53 o 
   7   9   3       81.47       85.04      4.42 o 
  -8  10   3        2.24        3.59      2.25 o 
  -7  10   3       36.03       36.38      3.58 o 
  -6  10   3       28.80       35.79      3.17 o 
  -5  10   3      145.93      138.03      4.62 o 
  -4  10   3      382.96      413.39      6.71 o 
  -3  10   3      182.57      200.06      4.63 o 
  -2  10   3       37.21       50.90      2.85 o 
  -1  10   3      179.99      180.74      4.37 o 
   0  10   3        8.43       11.32      1.30 o 
   1  10   3      112.47      116.64      3.76 o 
   2  10   3       63.03       74.89      3.52 o 
   3  10   3      148.30      161.34      4.79 o 
   4  10   3       25.18       21.08      2.19 o 
   5  10   3        0.48       -0.07      2.69 o 
   6  10   3        3.81        2.26      3.06 o 
   7  10   3       11.00       12.29      2.33 o 
  -8  11   3       18.91       22.65      2.48 o 
  -7  11   3      153.35      160.27      5.37 o 
  -6  11   3       53.59       49.74      3.68 o 
  -5  11   3        6.49        7.33      1.84 o 
  -4  11   3       87.61       91.88      3.78 o 
  -3  11   3      204.59      215.78      4.91 o 
  -2  11   3       43.53       44.76      2.86 o 
  -1  11   3      330.16      346.72      5.83 o 
   0  11   3      908.25      985.93      9.34 o 
   1  11   3       34.50       28.40      2.80 o 
   2  11   3      542.87      565.95      7.71 o 
   3  11   3      469.80      453.50      7.38 o 
   4  11   3        5.61        2.56      2.73 o 
   5  11   3       47.39       52.65      3.62 o 
   6  11   3       21.93       18.37      2.45 o 
   7  11   3       32.21       27.86      2.70 o 
  -8  12   3        3.54        0.68      3.39 o 
  -7  12   3       39.60       36.72      2.76 o 
  -6  12   3       13.53        8.92      2.08 o 
  -5  12   3        1.93        2.35      2.51 o 
  -4  12   3       79.48       81.04      3.65 o 
  -3  12   3      102.33       91.62      3.80 o 
  -2  12   3       28.22       29.90      2.64 o 
  -1  12   3      108.91      108.04      3.68 o 
   0  12   3      209.34      205.66      8.86 o 
   1  12   3       63.38       68.56      3.35 o 
   2  12   3      497.93      500.12      7.38 o 
   3  12   3      107.56      104.02      4.10 o 
   4  12   3        1.01        0.73      2.43 o 
   5  12   3        9.46        1.53      2.84 o 
   6  12   3      217.96      213.65      6.17 o 
   7  12   3      329.48      331.56      7.67 o 
  -8  13   3        3.90        2.85      3.19 o 
  -7  13   3      128.29      125.59      5.28 o 
  -6  13   3        7.37        7.46      2.04 o 
  -5  13   3       45.35       48.44      3.26 o 
  -4  13   3       50.90       56.42      3.17 o 
  -3  13   3       22.79       24.46      1.84 o 
  -2  13   3        0.19        2.40      2.01 o 
  -1  13   3       27.73       22.40      1.90 o 
   0  13   3       40.10       45.96     13.06 o 
   1  13   3       34.63       35.19      2.94 o 
   2  13   3      101.75      104.76      3.97 o 
   3  13   3        0.00       -1.08      2.64 o 
   4  13   3       33.74       31.22      2.30 o 
   5  13   3       71.05       68.11      4.13 o 
   6  13   3       66.85       62.71      4.10 o 
   7  13   3      133.35      122.87      5.57 o 
  -7  14   3      182.31      157.24      5.99 o 
  -6  14   3      232.69      253.79      6.33 o 
  -5  14   3        1.23        2.93      2.41 o 
  -4  14   3       68.10       67.98      3.57 o 
  -3  14   3       74.99       73.90      3.42 o 
  -2  14   3       48.89       42.79      2.95 o 
  -1  14   3       56.10       47.20      2.99 o 
   0  14   3      953.47      976.85      9.74 o 
   1  14   3      127.87      119.78      4.31 o 
   2  14   3       25.86       24.00      2.10 o 
   3  14   3      107.36      108.61      4.36 o 
   4  14   3        0.23       -2.82      2.82 o 
   5  14   3        1.98        3.89      2.11 o 
   6  14   3        0.16       -2.56      2.85 o 
  -7  15   3       89.54       91.11      4.94 o 
  -6  15   3      156.49      164.63      5.58 o 
  -5  15   3        8.73        7.96      1.94 o 
  -4  15   3       39.94       42.90      3.19 o 
  -3  15   3       26.24       21.93      2.04 o 
  -2  15   3       23.27       18.58      1.85 o 
  -1  15   3       33.53       35.89      2.96 o 
   0  15   3      439.30      420.57     45.01 o 
   1  15   3      226.11      243.14      5.57 o 
   2  15   3        1.47        5.92      1.76 o 
   3  15   3        8.32        5.43      1.92 o 
   4  15   3       20.32       24.57      2.14 o 
   5  15   3        0.36       -0.34      2.77 o 
   6  15   3        8.49        9.17      2.14 o 
  -7  16   3        0.36       -3.49      3.49 o 
  -6  16   3      139.32      141.47      5.39 o 
  -5  16   3       59.18       69.02      3.89 o 
  -4  16   3       15.84       15.96      1.91 o 
  -3  16   3        0.04        2.82      2.32 o 
  -2  16   3      100.47       93.95      3.80 o 
  -1  16   3        0.01        2.85      1.53 o 
   0  16   3      135.08      150.45     10.90 o 
   2  16   3       48.27       60.29      3.68 o 
   3  16   3       60.66       61.36      3.83 o 
   4  16   3       40.27       38.99      3.59 o 
   5  16   3        1.16       -2.07      3.01 o 
   6  16   3       68.01       85.07      4.41 o 
  -7  17   3       77.62       91.88      4.72 o 
  -6  17   3       38.00       31.40      2.88 o 
  -5  17   3       49.09       47.82      3.71 o 
  -4  17   3        0.55       -0.73      2.58 o 
  -3  17   3        4.35        5.51      1.82 o 
  -2  17   3       17.66       11.01      1.92 o 
  -1  17   3       35.61       21.90      2.04 o 
   0  17   3       51.81       40.66      2.51 o 
   1  17   3       14.95       18.95      2.13 o 
   2  17   3        7.57        3.78      1.94 o 
   3  17   3       58.00       57.29      3.86 o 
   4  17   3      115.79      131.10      4.91 o 
   5  17   3        0.16        2.85      1.89 o 
   6  17   3       45.64       56.41      4.22 o 
  -7  18   3        0.21       -3.41      3.41 o 
  -6  18   3      187.75      193.40      6.07 o 
  -5  18   3        7.27        9.93      1.97 o 
  -4  18   3       23.97       21.74      2.17 o 
  -3  18   3       64.91       64.92      3.52 o 
  -2  18   3      121.36      109.90      4.24 o 
  -1  18   3      176.80      151.34      4.70 o 
   0  18   3       11.04       15.70      1.90 o 
   1  18   3      221.79      205.67      5.94 o 
   2  18   3        0.22       -2.07      2.55 o 
   3  18   3       26.11       22.51      2.27 o 
   4  18   3       13.40       13.91      2.21 o 
   5  18   3        0.04        0.98      2.78 o 
   6  18   3        0.24        0.66      2.98 o 
  -6  19   3       89.13       90.01      4.83 o 
  -5  19   3        2.41        4.09      2.94 o 
  -4  19   3       46.08       49.50      3.71 o 
  -3  19   3       94.06       85.28      4.19 o 
  -2  19   3        8.91       10.27      1.89 o 
  -1  19   3        1.94        2.35      2.67 o 
   0  19   3       12.47       10.83      1.85 o 
   1  19   3       80.12       83.85      4.03 o 
   2  19   3        1.83        1.94      2.67 o 
   3  19   3        4.95       11.29      2.12 o 
   4  19   3        1.76        0.35      2.99 o 
   5  19   3       15.11       19.28      2.18 o 
  -6  20   3        1.29        2.15      3.38 o 
  -5  20   3        2.63        3.60      3.10 o 
  -4  20   3        5.47        3.52      2.80 o 
  -3  20   3       84.71       96.41      4.11 o 
  -2  20   3        0.01        1.51      2.47 o 
  -1  20   3       22.30       16.98      2.09 o 
   0  20   3        7.50        1.98      1.90 o 
   1  20   3       46.27       44.01      3.55 o 
   2  20   3       21.76       19.54      2.33 o 
   3  20   3      153.77      157.62      5.40 o 
   4  20   3       66.44       63.92      4.06 o 
   5  20   3       47.54       51.19      3.86 o 
  -6  21   3        1.19        3.12      3.19 o 
  -5  21   3       19.38       21.68      2.45 o 
  -4  21   3        1.85        3.72      2.76 o 
  -3  21   3       45.75       49.33      3.67 o 
  -2  21   3        0.13        0.75      2.65 o 
  -1  21   3        5.09        4.67      1.83 o 
   0  21   3       12.23       12.80      1.47 o 
   1  21   3        0.00       -1.36      2.89 o 
   2  21   3       13.17        9.72      2.20 o 
   3  21   3        0.00        1.90      2.94 o 
   4  21   3       45.06       37.02      3.68 o 
   5  21   3       38.83       34.34      2.75 o 
  -5  22   3       32.01       42.23      4.05 o 
  -4  22   3       15.69       15.38      2.54 o 
  -3  22   3       53.12       56.96      3.85 o 
  -2  22   3       36.32       41.45      3.62 o 
  -1  22   3        3.37        2.16      2.86 o 
   0  22   3        1.23        1.77      1.94 o 
   1  22   3        4.69        2.06      3.05 o 
   2  22   3        0.05        3.21      2.91 o 
   3  22   3        0.36        0.00      2.63 o 
   4  22   3       32.19       30.07      2.48 o 
  -5  23   3       87.14       93.43      5.12 o 
  -4  23   3       94.79      114.79      5.11 o 
  -3  23   3       10.79        9.32      2.38 o 
  -2  23   3       14.40       15.19      2.22 o 
  -1  23   3        0.09        1.78      2.69 o 
   0  23   3       13.59       12.71      1.48 o 
   1  23   3        1.12       -1.90      2.96 o 
   2  23   3       32.41       38.09      2.68 o 
   3  23   3        2.22        1.04      2.76 o 
   4  23   3        0.03        2.16      2.89 o 
  -4  24   3       15.30       18.68      2.62 o 
  -3  24   3       54.68       43.64      4.32 o 
  -2  24   3       32.97       33.36      2.54 o 
  -1  24   3        1.74        2.77      2.72 o 
   0  24   3        4.28        4.07      1.73 o 
   1  24   3        0.16       -2.56      2.65 o 
   2  24   3        6.18        3.78      2.79 o 
   3  24   3       59.93       62.59      3.93 o 
  -4  25   3       11.40       11.93      2.52 o 
  -3  25   3        9.62       10.59      2.47 o 
  -2  25   3       20.70       20.07      2.60 o 
  -1  25   3        1.85        0.86      3.00 o 
   0  25   3       45.91       42.92      2.57 o 
   1  25   3       33.07       34.92      2.44 o 
   2  25   3       34.45       32.89      2.62 o 
   3  25   3       52.98       60.69      4.13 o 
  -3  26   3        9.10        6.64      2.45 o 
  -2  26   3       49.09       45.97      4.38 o 
  -1  26   3       15.30       17.73      2.47 o 
   0  26   3       52.15       46.96      2.87 o 
   1  26   3        1.24       -0.67      2.68 o 
   2  26   3       54.33       59.97      4.24 o 
  -2  27   3        4.09        9.67      2.28 o 
  -1  27   3        0.59        4.17      3.23 o 
   0  27   3        1.99        1.08      2.25 o 
   1  27   3       10.37        3.26      3.06 o 
  -6   0   4        4.18       -1.13      3.07 o 
  -4   0   4      182.89      165.42      5.33 o 
  -2   0   4        1.46        2.88      2.27 o 
   0   0   4      119.18       97.33     33.09 o 
   2   0   4      154.01      159.51      5.17 o 
   4   0   4        1.88        0.67      2.84 o 
   6   0   4       82.53      100.30      5.14 o 
  -7   1   4        1.16       -0.50      3.18 o 
  -6   1   4       20.52       16.12      2.33 o 
  -5   1   4       54.76       52.83      4.10 o 
  -4   1   4        0.62       -1.69      2.84 o 
  -3   1   4       65.25       68.23      3.63 o 
  -2   1   4        2.46        1.46      2.37 o 
  -1   1   4       55.31       58.99      3.33 o 
   0   1   4       99.34       83.79     12.75 o 
   1   1   4        1.35        1.55      2.46 o 
   2   1   4       14.95       11.54      2.01 o 
   3   1   4        2.79        3.75      2.70 o 
   4   1   4        6.25        3.77      3.06 o 
   5   1   4       11.45        7.66      2.16 o 
   6   1   4       30.80       29.36      2.82 o 
  -7   2   4      121.13      123.15      5.58 o 
  -6   2   4       17.61       13.79      2.33 o 
  -5   2   4      129.75      139.15      5.13 o 
  -4   2   4       42.65       37.01      3.60 o 
  -3   2   4        0.53        1.58      2.43 o 
  -2   2   4        4.29        3.09      2.47 o 
  -1   2   4      192.80      175.75      4.89 o 
   0   2   4       81.06       68.59      6.62 o 
   1   2   4       29.62       32.25      3.01 o 
   2   2   4        4.80        5.42      1.75 o 
   3   2   4       46.85       41.51      3.87 o 
   4   2   4       78.08       85.54      4.25 o 
   5   2   4       45.50       53.51      3.91 o 
   6   2   4        7.31        8.23      2.22 o 
  -7   3   4       11.84        5.08      3.68 o 
  -6   3   4       22.95       20.11      2.37 o 
  -5   3   4       30.95       28.23      2.54 o 
  -4   3   4      321.29      347.92      7.09 o 
  -3   3   4       63.88       70.83      3.75 o 
  -2   3   4        1.99        0.78      2.47 o 
  -1   3   4       35.86       30.01      2.97 o 
   0   3   4        7.37        5.00      2.23 o 
   1   3   4        2.29        1.28      2.60 o 
   2   3   4       44.09       42.25      3.54 o 
   3   3   4      139.84      151.76      5.21 o 
   4   3   4       15.13       12.86      2.29 o 
   5   3   4        2.37       -2.77      2.96 o 
   6   3   4       20.22       18.85      2.47 o 
  -7   4   4       54.31       51.10      4.34 o 
  -6   4   4       23.57       25.11      2.40 o 
  -5   4   4       72.25       79.32      4.27 o 
  -4   4   4      352.50      368.96      7.20 o 
  -3   4   4       99.86      107.72      4.20 o 
  -2   4   4       48.24       41.92      3.22 o 
  -1   4   4        1.20        0.83      2.43 o 
   0   4   4       27.69       22.82      4.19 o 
   1   4   4       65.34       56.15      3.68 o 
   2   4   4        3.66       -1.31      2.72 o 
   3   4   4       46.73       46.14      3.82 o 
   4   4   4        1.15       -0.26      2.81 o 
   5   4   4        0.49       -2.76      2.76 o 
   6   4   4        9.02        8.55      2.38 o 
  -7   5   4       67.38       71.56      4.69 o 
  -6   5   4        0.11       -1.09      3.00 o 
  -5   5   4       36.64       36.56      3.52 o 
  -4   5   4      119.74      123.73      4.81 o 
  -3   5   4       16.62       15.62      1.94 o 
  -2   5   4       27.92       32.41      2.95 o 
  -1   5   4        0.47        2.08      1.72 o 
   0   5   4      121.95      121.33      3.15 o 
   1   5   4       35.93       30.22      2.31 o 
   2   5   4       16.49       13.00      2.32 o 
   3   5   4       13.31        4.24      2.48 o 
   4   5   4       33.19       36.98      3.61 o 
   5   5   4        3.38        8.14      2.04 o 
   6   5   4       10.34       11.22      2.37 o 
  -7   6   4        7.31        0.27      3.41 o 
  -6   6   4        3.87        4.54      2.13 o 
  -5   6   4       18.41       18.67      2.23 o 
  -4   6   4       18.30       14.45      2.20 o 
  -3   6   4      142.08      138.66      4.80 o 
  -2   6   4        1.04       -1.39      2.36 o 
  -1   6   4        0.08       -1.92      2.47 o 
   0   6   4        6.03        5.78      1.35 o 
   1   6   4        0.68        0.38      2.47 o 
   2   6   4      298.10      278.74      6.62 o 
   3   6   4      265.95      252.26      6.76 o 
   4   6   4       14.93       14.93      2.37 o 
   5   6   4        1.29        1.42      2.83 o 
  -7   7   4       26.67       28.88      2.58 o 
  -6   7   4        9.26       11.61      2.23 o 
  -5   7   4       20.63       21.29      2.29 o 
  -4   7   4       59.74       59.64      3.69 o 
  -3   7   4      230.27      259.50      5.95 o 
  -2   7   4        1.01        0.67      2.29 o 
  -1   7   4        5.42       10.76      1.82 o 
   0   7   4       42.99       38.16      2.49 o 
   1   7   4        2.53        0.54      2.54 o 
   2   7   4      132.43      123.24      5.09 o 
   3   7   4      356.20      347.66      7.45 o 
   4   7   4        5.51       11.02      2.07 o 
   5   7   4       91.90       98.27      4.80 o 
  -7   8   4        5.10        1.69      3.38 o 
  -6   8   4       25.17       25.05      2.46 o 
  -5   8   4       21.74       23.83      2.35 o 
  -4   8   4       30.22       32.82      2.35 o 
  -3   8   4        0.12       -1.38      2.49 o 
  -2   8   4        2.98       -1.20      2.53 o 
  -1   8   4       63.54       59.46      3.58 o 
   0   8   4       22.61       21.88      2.68 o 
   1   8   4       12.54        9.37      2.10 o 
   2   8   4      230.98      216.97      5.94 o 
   3   8   4       88.99       91.12      4.48 o 
   4   8   4        0.48        2.27      2.96 o 
   5   8   4        0.99        0.52      2.85 o 
  -6   9   4        0.83        1.43      2.78 o 
  -5   9   4       12.14       10.21      2.17 o 
  -4   9   4        1.04       -0.43      2.75 o 
  -3   9   4        0.79       -0.20      2.50 o 
  -2   9   4        0.06        0.62      2.35 o 
  -1   9   4        0.11       -0.39      2.55 o 
   0   9   4       44.09       38.18      6.50 o 
   1   9   4        0.14       -0.43      2.65 o 
   2   9   4        6.62        4.32      3.03 o 
   3   9   4       42.93       41.11      2.77 o 
   4   9   4       27.49       29.37      2.55 o 
   5   9   4        0.59        2.88      2.83 o 
  -6  10   4        3.48       -1.30      3.21 o 
  -5  10   4        0.09       -1.97      2.90 o 
  -4  10   4      282.05      287.11      6.51 o 
  -3  10   4       63.00       71.10      3.87 o 
  -2  10   4       52.53       48.87      3.33 o 
  -1  10   4       25.75       27.04      2.10 o 
   0  10   4       39.16       35.85      9.80 o 
   1  10   4       33.45       32.57      2.48 o 
   2  10   4        1.78       -2.10      2.96 o 
   3  10   4        3.67        4.53      2.26 o 
   4  10   4        0.06        0.99      2.65 o 
   5  10   4        0.09       -0.52      2.86 o 
  -6  11   4       48.12       42.36      4.18 o 
  -5  11   4       14.49       16.55      2.25 o 
  -4  11   4        1.45        1.47      2.81 o 
  -3  11   4       22.06       24.66      2.12 o 
  -2  11   4       97.66       77.18      3.96 o 
  -1  11   4        1.98       -0.65      2.60 o 
   0  11   4       57.37       46.91      3.58 o 
   1  11   4        0.30        0.12      2.72 o 
   2  11   4        1.89       -2.82      2.82 o 
   3  11   4       69.97       62.27      4.25 o 
   4  11   4       19.11       13.28      2.43 o 
   5  11   4        0.07        3.85      2.02 o 
  -6  12   4       38.26       46.76      2.95 o 
  -5  12   4       72.72       82.12      4.33 o 
  -4  12   4        1.87       -1.87      2.90 o 
  -3  12   4        6.09        8.16      2.01 o 
  -2  12   4        2.50        5.60      1.82 o 
  -1  12   4       25.63       24.96      2.20 o 
   0  12   4        6.20        4.27      2.63 o 
   1  12   4       36.12       46.42      3.74 o 
   2  12   4        9.46        8.87      2.20 o 
   3  12   4       43.56       53.30      3.83 o 
   4  12   4      148.14      153.49      5.63 o 
   5  12   4        3.51        1.34      3.00 o 
  -6  13   4        3.66        3.93      3.27 o 
  -5  13   4        0.67        0.29      3.04 o 
  -4  13   4        1.25        3.29      1.93 o 
  -3  13   4        1.66        4.29      1.89 o 
  -2  13   4       32.63       29.78      2.30 o 
  -1  13   4      109.73      109.35      4.44 o 
   0  13   4       16.69       14.06      1.59 o 
   1  13   4       33.44       32.12      2.56 o 
   2  13   4        9.67       11.22      2.13 o 
   3  13   4        0.01       -0.21      3.01 o 
   4  13   4        8.23       11.35      2.19 o 
  -5  14   4        0.25        3.37      2.04 o 
  -4  14   4        4.08        5.52      2.13 o 
  -3  14   4      116.90      119.87      4.63 o 
  -2  14   4       18.40       19.07      2.12 o 
  -1  14   4       28.50       30.61      2.43 o 
   0  14   4        0.03       -1.48      1.95 o 
   1  14   4      240.74      259.14      6.78 o 
   2  14   4       20.58       25.94      2.44 o 
   3  14   4        2.51        0.99      2.90 o 
   4  14   4        3.04       -0.03      2.86 o 
  -5  15   4       16.75       13.72      2.46 o 
  -4  15   4        1.60        4.80      2.00 o 
  -3  15   4        4.35        7.46      2.01 o 
  -2  15   4        0.61       -0.50      2.65 o 
  -1  15   4      139.92      135.11      4.98 o 
   0  15   4       17.14       15.64      2.93 o 
   1  15   4        6.23        5.71      2.19 o 
   2  15   4        9.63       11.25      2.21 o 
   3  15   4       39.10       47.58      3.84 o 
   4  15   4        0.00        3.50      2.75 o 
  -5  16   4        2.40        5.67      2.35 o 
  -4  16   4        2.20        1.94      2.96 o 
  -3  16   4        2.62        3.08      3.00 o 
  -2  16   4        1.96        1.90      2.65 o 
  -1  16   4       37.26       30.59      2.52 o 
   0  16   4      340.53      305.56      6.98 o 
   1  16   4       15.31       17.85      2.42 o 
   2  16   4        1.58        3.96      1.88 o 
   3  16   4       23.26       17.51      2.41 o 
   4  16   4        0.67        3.55      2.87 o 
  -5  17   4       67.41       77.40      4.50 o 
  -4  17   4       47.60       53.59      3.98 o 
  -3  17   4       19.46       15.40      2.34 o 
  -2  17   4        1.08        3.68      2.65 o 
  -1  17   4       24.04       20.32      2.30 o 
   0  17   4      148.82      125.57      5.29 o 
   1  17   4       49.43       49.08      3.59 o 
   2  17   4        4.55       -1.43      2.84 o 
   3  17   4        0.30        1.09      2.91 o 
  -4  18   4       20.97       30.93      2.70 o 
  -3  18   4       32.90       35.23      2.71 o 
  -2  18   4        2.19       -1.02      2.93 o 
  -1  18   4       11.43        3.97      2.23 o 
   0  18   4        0.31        0.65      2.13 o 
   1  18   4        4.51        6.28      1.94 o 
   2  18   4       12.04       13.12      2.15 o 
   3  18   4        0.71        1.08      2.94 o 
  -4  19   4       20.83       25.35      2.50 o 
  -3  19   4        0.21        3.53      2.15 o 
  -2  19   4        1.07        1.68      2.98 o 
  -1  19   4        1.63        1.74      2.97 o 
   0  19   4      207.14      173.68      8.45 o 
   1  19   4       46.27       46.48      3.95 o 
   2  19   4        0.65        2.28      2.82 o 
  -3  20   4        0.14       -1.49      2.87 o 
  -2  20   4       14.76       13.09      2.26 o 
  -1  20   4        8.13        2.47      3.30 o 
   0  20   4      113.34      107.62      9.30 o 
   1  20   4       55.64       51.47      3.89 o 
   2  20   4       20.02       20.54      2.50 o 
  -2  21   4       19.88       19.64      2.42 o 
  -1  21   4        2.43        4.10      2.19 o 
   0  21   4       19.97       18.02      3.72 o 
   1  21   4       68.63       70.95      4.36 o 
  -1  22   4        0.86       -0.17      3.15 o 
   0  22   4       14.48       13.42      1.64 o 
  -3   0   5        2.52       -4.14      4.14 o 
  -1   0   5        0.74        6.00      1.85 o 
   1   0   5       44.81       39.69      3.83 o 
  -4   1   5      108.99       68.52      5.30 o 
  -3   1   5      248.02      256.88      6.96 o 
  -2   1   5       15.28       14.94      2.19 o 
  -1   1   5        0.07       -1.43      2.71 o 
   0   1   5       30.04       32.26      1.82 o 
   1   1   5        6.66        8.50      2.13 o 
   2   1   5       63.38       78.90      5.13 o 
  -4   2   5      251.57      185.40      6.64 o 
  -3   2   5        9.13        7.48      2.47 o 
  -2   2   5        0.15       -2.86      2.86 o 
  -1   2   5        1.53        3.33      2.77 o 
   0   2   5        0.64       -0.92      1.69 o 
   1   2   5        9.12        3.51      3.18 o 
   2   2   5      139.55      155.89      5.97 o 
  -4   3   5       18.81        5.46      3.72 o 
  -3   3   5       11.36        9.53      2.47 o 
  -2   3   5        1.43        3.37      2.91 o 
  -1   3   5       16.51       18.58      2.30 o 
   0   3   5        4.34        5.58      1.78 o 
   1   3   5        4.36        4.42      2.13 o 
   2   3   5       23.13       23.59      2.74 o 
  -4   4   5       17.92       14.20      2.58 o 
  -3   4   5        5.15        0.83      3.25 o 
  -2   4   5        0.65       -0.13      2.92 o 
  -1   4   5        0.45        0.27      2.86 o 
   0   4   5       86.44       96.11      3.32 o 
   1   4   5        0.00       -1.98      2.90 o 
   2   4   5       19.77       21.00      2.71 o 
  -4   5   5       19.24       14.29      2.55 o 
  -3   5   5       21.06       21.10      2.44 o 
  -2   5   5       21.47       25.01      2.46 o 
  -1   5   5        0.84        0.41      2.90 o 
   0   5   5        0.63       -0.07      2.23 o 
   1   5   5       14.90       18.97      2.35 o 
   2   5   5       56.46       65.65      4.30 o 
  -3   6   5        1.23        2.43      3.11 o 
  -2   6   5       39.51       41.06      3.85 o 
  -1   6   5       19.92       18.71      2.41 o 
   0   6   5       21.83       24.51      1.72 o 
   1   6   5        9.18       10.53      2.20 o 
   2   6   5        0.01       -0.45      3.09 o 
  -3   7   5        4.75        4.81      2.19 o 
  -2   7   5        4.35        4.07      3.30 o 
  -1   7   5      119.33      136.08      5.31 o 
   0   7   5        5.92        3.93      2.19 o 
   1   7   5        0.96        0.56      3.16 o 
   2   7   5        1.50        3.98      2.11 o 
  -3   8   5       12.64       16.48      2.42 o 
  -2   8   5        0.60        0.15      3.09 o 
  -1   8   5        6.19        9.90      2.35 o 
   0   8   5       31.06       32.75      1.90 o 
   1   8   5       85.31       99.77      4.80 o 
  -3   9   5       14.74       16.28      2.36 o 
  -2   9   5        5.11        3.78      2.24 o 
  -1   9   5        7.94        7.45      2.39 o 
   0   9   5        0.14        0.53      2.19 o 
   1   9   5       28.15       40.78      3.59 o 
  -2  10   5        2.44        2.04      2.93 o 
  -1  10   5        5.77        2.71      3.39 o 
   0  10   5       46.38       45.19      2.73 o 
   1  10   5        9.85       11.44      2.30 o 
  -1  11   5       12.58       13.44      2.30 o 
   0  11   5        1.38        1.32      1.78 o 
                                                 
